# Supplementary material for: Constitutive expression of the global regulator AbrB restores the growth defect of a genome-reduced Bacillus subtilis strain and improves its metabolite production
Source: DNA Res. 2022 May 24;29(3):dsac015. doi: 10.1093/dnares/dsac015 (PMC9160880; doi:10.1093/dnares/dsac015)
Supplement: dsac015_Supplementary_Data [file dsac015_supplementary_data.zip]

Archive with 3 entries (3 files):
- AbrB_Sup_text_20220516.docx
- AbrB_Sup_Figures_20220516.pptx
- AbrB_Sup_Tables_20220516.xlsx
