# Supplementary material for: Constitutive expression of the global regulator AbrB restores the growth defect of a genome-reduced Bacillus subtilis strain and improves its metabolite production
Source: DNA Res. 2022 May 24;29(3):dsac015. doi: 10.1093/dnares/dsac015 (PMC9160880; doi:10.1093/dnares/dsac015)
Supplement: dsac015_Supplementary_Data [file dsac015_supplementary_data.zip › AbrB_Sup_Tables_20220516.xlsx]

## Sheet: Table S1 (strains, plasmids)
	Table S1. Strains and plasmids.
	Strains & plasmids	Genotype and comments	Transformation	Reference
	Strains
	168	trpC2		Laboratory stock
	OA105	168: ΔSPβ, ΔPBSX, Δskin, Δpps, Δpks, Δpro1–7, trp+		Toya et al., 2015
	MGB874	Genome reduction strain		Morimoto et al., 2008
	A-024	MGB874: trp+	PCR → MGB874	This study
	JA007	A-024: Δspo0A (cat)	PCR → MGB874	This study
	JA008	A-024: ΔsigH (cat)	PCR → MGB874	This study
	OC014	168: amyE :: lacZ (cat)	pDL2 → 168	This study
	OA020	168: PabrB(ΔSA) (cat)	PCR → 168	This study
	OA021	168: amyE :: PabrB(W)-lacZ (spc)	PCR → OC014	This study
	OA022	168: amyE :: PabrB(ΔSA)-lacZ (spc)	PCR → OC014	This study
	OA028	168: amyE :: PsdpA-lacZ (spc)	PCR → OC014	This study
	OA034	168: amyE :: PsdpA-lacZ (spc), PabrB(ΔSA) (cat)	OA028 → OA020	This study
	OA123	OA105: PabrB(ΔSA) (cat)	OA020 → OA105	This study
	OA124	OA105: amyE :: PabrB(W)-lacZ (spc)	OA021 → OA105	This study
	OA125	OA105: amyE :: PabrB(ΔSA)-lacZ (spc)	OA022 → OA105	This study
	OA131	OA105: amyE :: PsdpA-lacZ (spc)	OA028 → OA105	This study
	OA137	OA105: amyE :: PsdpA-lacZ (spc), PabrB(ΔSA) (cat)	OA034 → OA105	This study
	OA190	OA105: PabrB(ΔSA) (erm)	pCm::Em → OA123	This study
	OA191	A-024: PabrB(ΔSA) (erm)	OA190 → MGB874	This study
	OA224	A-024: amyE:: gfp (cat)	PCR → MGB874	This study
	OA225	A-024: amyE:: Phag-gfp (spc)	PCR → OA224	This study
	OA226	A-024: amyE:: PtapA-gfp (spc)	PCR → OA224	This study
	OA227	A-024: amyE:: PsspB-gfp (spc)	PCR → OA224	This study
	OA228	A-024: amyE:: PcomGA-gfp (spc)	PCR → OA224	This study
	OA229	A-024: PabrB(ΔSA) (erm), amyE:: Phag-gfp (spc)	PCR → OA224	This study
	OA230	A-024: PabrB(ΔSA) (erm), amyE:: PtapA-gfp (spc)	PCR → OA224	This study
	OA231	A-024: PabrB(ΔSA) (erm), amyE:: PsspB-gfp (spc)	PCR → OA224	This study
	OA232	A-024: PabrB(ΔSA) (erm), amyE:: PcomGA-gfp (spc)	PCR → OA224	This study
	A-278	A-024: tufA-pgdS (spc), amyE::PrrnO-pgsBCAE (cat), ΔpgsBCAE-pgdS	PCR → A-024	This study
	A-306	A-024: tufA-pgdS (spc), amyE::PrrnO-pgsBCAE (cat), ΔpgsBCAE-pgdS, PabrB(ΔSA) (erm)	OA190 → A-278	This study
	A-001	168: trp+	PCR → 168	This study
	A-395	A-001: PabrB(ΔSA) (erm)	OA190 → A-001	This study
	plasmids
	pDL2	An integration vector at amyE in B. subtilis with amyE3', cat, cloning sites, lacZ and amyE5'.		Fukuchi et al., 2000
	pCm::Em	pUC18 with the insertion of erm gene in the middle of cat gene.		Yoshimura and Ogasawara, unpublished
	pHYS237	pHY300PLK harboring a gene encoding thermostable alkaline cellulase Egl237, which is under the control of a constitutive SigA-dependent promoter of Egl237.		Morimoto et al., 2008

## Sheet: Table S2 (primers)
	Table S2. Primers.
	Primer name	Sequence	Template for PCR	Reference
	Δspo0A (cat)
	spo0A-1s	ACGGTTATTGATGATGACAAAGTAG	168 genome
	spo0A-1f	CAAAAGGAATGGTGTTGAAAATTAC	168 genome
	spo0A-1r	GCTCTTCTGGTGGAGTCTATCC GTTTCTTCCTCCCCAAATGTAGTTAAC	168 genome
	rPCR-CmF2	GGATAGACTCCACCAGAAGAGC ATCATCGGCAATAGTTACCC	pDLT3	Morimoto et al., 2002
	rPCR-CmR2	CCAGGATGTAGTATCCTTCCG CGGCGTAGAGGATCTGGAGC	pDLT3
	spo0A-2f	CGGAAGGATACTACATCCTGG GAGCTTATTAAGTGGTCATTAAATC	168 genome
	spo0A-2r	CCCTTTATATAAATAGTTTGTGTACAC	168 genome
	spo0A-2s	TTGTGAACACACAAGGCTGGGTGCC	168 genome
	ΔsigH (cat)
	sigH-1s	CCCATGGATATCCTGTTAGTAGACG	sequencing primer
	sigH-1f	AACAGTTTTGAAGAGGCGAGAGACG	168 genome
	sigH-1r	GCTCTTCTGGTGGAGTCTATCC GCGCACGTAGATAGAAATATTATAC	168 genome
	rPCR-CmF2	GGATAGACTCCACCAGAAGAGC ATCATCGGCAATAGTTACCC	pDLT3	Morimoto et al., 2002
	rPCR-CmR2	CCAGGATGTAGTATCCTTCCG CGGCGTAGAGGATCTGGAGC	pDLT3
	sigH-2f	CGGAAGGATACTACATCCTGG ATTCGCGAAATCAGTTTGTAATAGG	168 genome
	sigH-2r	TATGATCTATTATAGCACGTATTGC	168 genome
	sigH-2s	AAATAGGCGGCAAGCCTATGATAAC	168 genome
	PabrB(ΔSA) (cat)
	metS-check-F	AAGATAGATGTCCCCGTTATCAAGAAGC	168 genome
	Dspo0Abox-FF	TTTGAATATCTGCCGCTGCGCGATC	168 genome
	Dspo0Abox-FR	GCTCTTCTGGTGGAGTCTATCC TGATTATATACGACAAAATTCGAC	168 genome
	rPCR-CmF2	GGATAGACTCCACCAGAAGAGC ATCATCGGCAATAGTTACCC	pDLT3	Morimoto et al., 2002
	rPCR-CmR2	CCAGGATGTAGTATCCTTCCG CGGCGTAGAGGATCTGGAGC	pDLT3
	Dspo0Abox-PF	CGGAAGGATACTACATCCTGG AATGAAATAAAAAACTTTGGTTCG	168 genome
	Dspo0Abox-PR	AAATCCTTACCTTCATAGCATAACAAGG	168 genome
	Dspo0Abox-BF	TATGCTATGAAGGTAAGGATTT GAAAAATATAATTTAAACAAATAAG	168 genome
	Dspo0Abox-BR	TCGAGCATTACATTTCGAAAGGCGC	168 genome
	yabC-check-R	CAAACGAGGATCAGATACGCGGCG	168 genome
	dspo0A-CF	GAAGGTAAGGATTTGAAAAATATAATTT	sequencing primer
	amyE::PabrB(ΔSA)-lacZ (spc) and amyE::PabrB(W)-lacZ (spc)
	lacZ-FF	GGGTTCGAGAGTTCCTCAGGCTGTC	OC014 genome
	lacZ-FR	CGGAAGGATACTACATCCTGG GACGCATCGTGGCCGGCATC	OC014 genome
	rPCR-specF	GGATAGACTCCACCAGAAGAGC TCGAGTTCAAAAATTATATGGAGATCTG	pJL62	LeDeaux and Grossman, 1995
	rPCR-specR	CCAGGATGTAGTATCCTTCCG TCGAGGTTATTGCAATAAAATTAGCC	pJL62
	abrBP-lacZ-F	GCTCTTCTGGTGGAGTCTATCC AATGAAATAAAAAACTTTGGTTCG	168 genome
	abrBP-lacZ-R	TCCACAGTAGTTCACCACCTTT GAGATACTTATTTGTTTAAATTATA	168 genome
	lacZ-BF	AAAGGTGGTGAACTACTGTGGAAGTTAC	OC014 genome
	lacZ-BR	AGGTCAAATTCAGACGGCAAACGAC	OC014 genome
	lacZ-sR1	TGGCAACATGGAAATCGCTGATTTG	sequencing primer
	amyE::PsdpA-lacZ (spc)
	sdpAP-lacZ-F	GCTCTTCTGGTGGAGTCTATCC AAGTTCCCAAATTCAATTCTGG	168 genome
	sdpAP-lacZ-R	TCCACAGTAGTTCACCACCTTT GATGTAGATTACCTCCTCTAAGC	168 genome
	amyE:: gfp (cat)
	amyE-gfp-FF	AATAAGGAGTGTCAAGAATGTTTGC	168 genome
	amyE-gfp-FR	CGGAAGGATACTACATCCTGG GCATACGTATCATGCGACTCTACCC	168 genome
	rPCR-CmF2	GGATAGACTCCACCAGAAGAGC ATCATCGGCAATAGTTACCC	pDLT3	LeDeaux and Grossman, 1995
	rPCR-CmR2	CCAGGATGTAGTATCCTTCCG CGGCGTAGAGGATCTGGAGC	pDLT3
	gfp-F	GCTCTTCTGGTGGAGTCTATCC GGA GGTAGAAAAAATGAGTAAAGGAG	pGFPuv4
	gfp-R	CTATCACCGCCCAGCCTAAACGGAT TGTCTCATGAGCGGATACATATTTG	pGFPuv4
	amyE-gfp-BF	ATCCGTTTAGGCTGGGCGGTGATAG	168 genome
	amyE-gfp-BR	AATGGGGAAGAGAACCGCTTAAGCC	168 genome
	amyE:: Phag-gfp (spc)
	amyE-gfp-FF	AATAAGGAGTGTCAAGAATGTTTGC	168 genome
	amyE-gfp-FR	CGGAAGGATACTACATCCTGG GCATACGTATCATGCGACTCTACCC	168 genome
	rPCR-specF	GGATAGACTCCACCAGAAGAGC TCGAGTTCAAAAATTATATGGAGATCTG	pJL62	LeDeaux and Grossman, 1995
	rPCR-specR	CCAGGATGTAGTATCCTTCCG TCGAGGTTATTGCAATAAAATTAGCC	pJL62
	Phag-F	GCTCTTCTGGTGGAGTCTATCC AAGCTTGGAATTGACGCCCCAAAGC	168 genome
	Phag-R	TCCTTTACTCATTTTTTCTACCTCC CTGAATATGTTGTTAAGGCACGTCC	168 genome
	gfp-F-NoTag	GGAGGTAGAAAAAATGAGTAAAGGAG	OA225 genome
	gfp-BR1	TTTGAAGTTAGCTTTGATTCCATTC	OA225 genome
	amyE:: PtapA-gfp (spc)
	PyqxM-F	GCTCTTCTGGTGGAGTCTATCC CACATTGTTTGATCATCATGCTGTC	168 genome
	PyqxM-R	TCCTTTACTCATTTTTTCTACCTCC TGTAAAACACTGTAACTTGATATG	168 genome
	amyE:: PsspB-gfp (spc)
	PsspB-F	GCTCTTCTGGTGGAGTCTATCC GCTGACGAGCCTGCTCTTACAAACG	168 genome
	PsspB-R	TCCTTTACTCATTTTTTCTACCTCC TTTTTATTTAGTATGGTTGGGTTAAC	168 genome
	amyE:: PcomGA-gfp (spc)
	PcomGA-F	GCTCTTCTGGTGGAGTCTATCC CACATCTACAGTTCTGATCTATCTC	168 genome
	PcomGA-R	TCCTTTACTCATTTTTTCTACCTCC TTTCAACGCATATTGTAGAAAAAG	168 genome
	ΔpgsBCAE-pgdS (merker free)
	pgs-DFl	ATCATGAACAATCCGAAGTT	MGB874
	pgs-DRl	TCTTTTTCTTTGCTTTTCGACATCTCCTTC	MGB874
	pgs-DF2	TCGAAAAGCAAAGAAAAAGACTCCAATCTC	MGB874
	pgs-DR2	CTGATTGGGTAGGATCCGCGTAATGGCGGTACGATCCACG	MGB874
	pAPNC-F	CGACAGCGGAATTGACTCAAGC	TMO310	Morimoto et al., 2011
	chpA-R	CGCGGATCCTACCCAATCAGTACGTTAATTTTG	TMO310
	pgs-lF	GAGTCAATTCCGCTGTCGTCCTGCAGACAAACTGCATG	MGB874
	pgs-IR	GGACAAAAACGATCGGAATG	MGB874
	tufA-pgdS (spc)
	tufA-lf	GTAGAACGCGGACAAGTTAAAGTCG	MGB874
	tufA-lr	TGTGTTCATTAATGTTCCCTCCTTA TTACTCAGTGATTGTAGAAACAACG	MGB874
	BSpgdS-F	TAAGGAGGGAACATTAATGAACACA CTGGCAAACTGGAAGAAGTTT	MGB874
	BSpgdS-R	GCTCTTCTGGTGGAGTCTATCC AAAAAACGAGACCCACAGGGGTCTCGTTTAATTATTGCACCCGTATACTTCCTGCGTATTT	MGB874
	rPCR-specF	GGATAGACTCCACCAGAAGAGC TCGAGTTCAAAAATTATATGGAGATCTG	pJL62	LeDeaux and Grossman, 1995
	rPCR-specR	CCAGGATGTAGTATCCTTCCG TCGAGGTTATTGCAATAAAATTAGCC	pJL62
	tufA-2f	CGGAAGGATACTACATCCTGG GCTTATCTTTTTCTTGTATAATAGG	MGB874
	tufA-2r	CATAATACGTGTAAAATAAATCAGG	MGB874
	amyE::PrrnO-pgsBCAE (cat)
	amyE-UF	GGAGTGTCAAGAATGTTTGCAAAACGATTC	MGB874
	amyE-UR	ATCATCGCTCATCCATGTCG	MGB874
	amyE-PrrnO-F	GTCGACATGGATGAGCGATGATATGTATCCATATCCGAATGAAAT	RIK356 strain	Natori et al., 2009
	PrrnO-bs-pgsR	CAGGCTATAATGAGTAACCACATTTGATATGCCTCCTAAATTTTTA	RIK356 strain
	bs-pgsF	ATGTGGTTACTCATTATAGCCTGTGCTGTC	MGB874
	bs-pgs-catR	CTAATGGGTGCTTTAGTTGAAGATTATTTATTGGCGTTTACCGGT	MGB874
	cat-F	TCTTCAACTAAAGCACCCAT	pDLT3-introduced 168genome	Morimoto et al., 2002
	amyE-DR	TCAATGGGGAAGAGAACCGCTTAAGCCCGA	pDLT3-introduced 168genome

## Sheet: Table S3 (Transcriptome)
	Table S3. Comparison of transcription of CMP and AbrB-regulated genes.
	Gene name	Gene symbol	Additional information	Deleted genes in MGB874		MGB874_s1	MGB874_s2		MGB874 + PabrB(ΔSA) _s1	MGB874 + PabrB(ΔSA) _s2		OA105	OA105 + PabrB(ΔSA)		OA191 / MGB874 (for Volcano plot)				OA191 / MGB874							MGB874 / OA105							OA190 / OA105				OA191 / OA105
															log2 fold change (average)	p values 1*	DE *2		1st set			2nd set		Reproducibly detected *4		1st set			2nd set		Reproducibly detected		1st set		Detected gene		1st set			2nd set		Reproducibly detected
						(A-024_s1)	(A-024_s2)		(OA191_s1)	(OA191_s2)			(OA190)						log2 fold change	1.5 x *3		log2 fold change	1.5 x *3			log2 fold change	1.5 x *3		log2 fold change	1.5 x *3			log2 fold change	1.5 x *3			log2 fold change	1.5 x *3		log2 fold change	1.5 x *3
	CMP genes														Upregulated		11 / 52 (21%)					Upregulated		16 / 52 (31%)					Upregulated		1 / 52 (2%)		Upregulated		0 / 53 (0%)					Upregulated		0 / 52 (0%)
	Glycolysis														Downregulated		0 / 52 (0%)					Downregulated		0 / 52 (0%)					Downregulated		11 / 52 (21%)		Downregulated		0 / 53 (0%)					Downregulated		2 / 52 (4%)
	tpi	BSU_33920				1239.11	1780.48		3962.69	4571.01		2897.12	3563.65		1.51871	0.001998	+		1.67718	+		1.36025	+	+		-1.22532	-		-0.702353	-	-		0.298736				0.451861			0.657894	+
	pfkA	BSU_29190				801.39	863.47		2226.3	1951.25		1761.24	2503.57		1.32513	0.0012695	+		1.47407	+		1.17618	+	+		-1.13602	-		-1.02837	-	-		0.507395				0.338056			0.147807
	pgk	BSU_33930				1671.47	2314.84		4597.82	5252.75		3453.04	4108.65		1.321	0.0030998	+		1.45983	+		1.18216	+	+		-1.04675	-		-0.576955				0.250797				0.413083			0.605206	+
	ptsG	BSU_13890				1475.11	2143.26		4608.69	4259.91		3095.86	3662.55		1.31728	0.0036363	+		1.64353	+		0.991016	+	+		-1.06952	-		-0.530533				0.242508				0.574016			0.460483
	pgm	BSU_33910				2042.33	2679.45		4574.78	5118.05		3584.55	4214.44		1.04857	0.0064043	+		1.16349	+		0.933657	+	+		-0.811576	-		-0.419855				0.233549				0.35191			0.513802
	mgsA	BSU_22480				375.5	495.24		912.7	827.74		964.23	1220.4		1.01119	0.0074061	+		1.28133	+		0.74105	+	+		-1.36056	-		-0.961249	-	-		0.339905				-0.0792366			-0.2202
	eno	BSU_33900				2026.83	2338.28		3876.79	4256.58		3081.57	3581.86		0.899942	0.0075077			0.935638	+		0.864247	+	+		-0.60444	-		-0.398218				0.217043				0.331197			0.466029
	pyk	BSU_29180				1747.37	2053.28		3434.69	3515.05		2943.91	3706.18		0.875305	0.0082176			0.974995	+		0.775615	+	+		-0.752548	-		-0.519803				0.332199				0.222446			0.255812
	pgi	BSU_31350				2492.91	2903.85		3741.68	3436.71		3335.85	3719.4		0.414458	0.10625			0.585855	+		0.243061				-0.420224			-0.200087				0.157015				0.165632			0.0429737
	fbaA	BSU_37120				3965.58	4863.72		5402.17	5160.49		5028.85	5447.49		0.265728	0.27649			0.446007			0.0854479				-0.342697			-0.0481683				0.115363				0.103311			0.0372795
	gapA	BSU_33940				5996.02	6894.1		7081.45	7757.29		6049.2	6932.42		0.205115	0.37389			0.24004			0.170191				-0.0127392			0.188618				0.196615				0.2273			0.358808
	glcT	BSU_13880				183.86	198.12		520.33	390.11		371.17	527.86		1.23916	0.0031621	+		1.50082	+		0.977506	+	+		-1.01347	-		-0.905706	-	-		0.508075				0.487347			0.0718009
	cggR	BSU_33950				2880.84	1917.51		2549	2512.11		2113.34	2380.5		0.106554	fo			-0.176558			0.389666				0.446965			-0.140291				0.17174				0.270406			0.249375
	Pentose phosphate pathway
	rpe	BSU_15790				1011.26	777.24		1415.11	1148.79		1096.29	1236.62		0.524222	0.086424			0.48476			0.563683				-0.116476			-0.496197				0.173773				0.368285			0.0674856
	zwf	BSU_23850				1218.4	1623		2044.56	1712.78		1772.64	2079.46		0.41224	0.15596			0.746803	+		0.0776769				-0.540912			-0.127237				0.230309				0.205891			-0.0495597
	tkt	BSU_17890				1936.38	2457.86		3009.9	2768.37		3108.95	3044.22		0.403994	0.13405			0.636353	+		0.171634				-0.683065	-		-0.339025				-0.0303548				-0.0467119			-0.167391
	ykgB	BSU_13010				2282.29	2036.51		2520.96	3168.52		2015.01	2499.12		0.390601	0.14552			0.143491			0.63771	+			0.179695			0.0153119				0.310633				0.323186			0.653022	+
	ywjH	BSU_37110				2729.37	3847.05		3918.69	4092.27		3789.59	4134.8		0.305476	0.27614			0.521803			0.0891488				-0.473474			0.0217108				0.125776				0.0483297			0.11086
	gndA	BSU_23860				2335.9	3557.06		3187.51	3280.17		2974.85	3288.88		0.165768	0.56969			0.448451			-0.116915				-0.348838			0.257868				0.144779				0.0996129			0.140954
	ywlF	BSU_36920				456.65	558.11		885.36	748.71		841.05	937.36		0.689516	0.028705			0.955175	+		0.423858				-0.881103	-		-0.591642	-	-		0.156412				0.0740726			-0.167785
	TCA cycle
	pdhB	BSU_14590				1254.5	2314.96		3530.67	3719.23		2856.11	3652.74		1.08842	0.022807	+		1.49283	+		0.684017	+	+		-1.18694	-		-0.303064				0.354928				0.30589			0.380952
	pdhA	BSU_14580				1337.08	2089.75		3257.2	3457.8		2775.55	3578.4		1.00554	0.015441	+		1.28455	+		0.726524	+	+		-1.05369	-		-0.409443				0.366541				0.230859			0.317081
	odhA	BSU_19370				1685.77	2389.86		3784.84	3737.11		2771.17	2800.97		0.905911	0.014817			1.16682	+		0.644997	+	+		-0.717088	-		-0.213569				0.0154313				0.449737			0.431428
	pycA	BSU_14860				2612.03	2989.12		4550.97	4617.23		3380.44	4017.02		0.714155	0.017114			0.801003	+		0.627307	+	+		-0.37204			-0.17749				0.248915				0.428963			0.449817
	sucC	BSU_16090				2371.25	3181.49		4407.69	4451.06		3373.18	3709.9		0.689411	0.032325			0.894375	+		0.484446				-0.508462			-0.0844067				0.137271				0.385913			0.40004
	pdhC	BSU_14600				2809.95	3919.95		4943.35	5181.68		4128.41	4760.2		0.608765	0.056331			0.814945	+		0.402585				-0.555042			-0.074751				0.205436				0.259903			0.327834
	sdhA	BSU_28440				1594.92	1857.55		2741.99	2509.62		1952.1	2010.22		0.607904	0.034087			0.781739	+		0.434068				-0.291543			-0.0716259				0.0423264				0.490196			0.362442
	odhB	BSU_19360				2883.36	3881.71		4707.45	4976.9		3708.88	3758.09		0.532875	0.074955			0.707195	+		0.358555				-0.363233			0.0657087				0.019016				0.343962			0.424264
	sdhC	BSU_28450				875.34	792.64		1347.46	940.54		1108.1	1008.49		0.434575	0.15157			0.622327	+		0.246824				-0.340173			-0.48335				-0.135891				0.282154			-0.236527
	sucD	BSU_16100				3719.4	4967.38		5228.72	5702.27		4364.39	4776.65		0.34522	0.20672			0.491388			0.199051				-0.23071			0.186705				0.130219				0.260678			0.385756
	sdhB	BSU_28430				2562.81	2946.84		3559.63	3383.64		2554.33	2459.1		0.336704	0.16453			0.474001			0.199407				0.0047816			0.206224				-0.0548145				0.478782			0.405631
	pdhD	BSU_14610				4119.3	5355.53		5620.59	5730.04		4945.36	5353.44		0.272919	0.28669			0.448322			0.0975159				-0.263676			0.114954				0.114391				0.184646			0.21247
	citB	BSU_18000				4399.51	4722.18		5545.34	5442.63		4224.58	4054.88		0.269392	0.23355			0.333933			0.204851				0.0585349			0.160645				-0.0591487				0.392468			0.365496
	icd	BSU_29130				6246.49	7245.16		7487.41	7657.23		6062.66	6904.47		0.170613	fo			0.261421			0.079805				0.0430948			0.257067				0.18758				0.304516			0.336872
	mdh	BSU_29120				6231.07	6716.83		6660.04	6953.02		5502.83	6217.42		0.0729551	fo			0.0960509			0.0498592				0.179306			0.287607				0.176142				0.275357			0.337466
	citZ	BSU_29140				6619.05	6781.38		6367.01	6733.51		5066.04	5711.27		-0.0331141	fo			-0.0560081			-0.0102201				0.385766			0.42072				0.172953				0.329758			0.4105
	ccpC	BSU_14140				606.05	490.3		700	559.71		1082.01	932.49		0.199466	0.44217			0.207918			0.191015				-0.836205	-		-1.14198	-	-		-0.214554				-0.628287	-		-0.950962	-	-
	citG	BSU_33040				2406.43	3246.74		3123.9	2892.1		2748.28	2911.77		0.10479	0.68126			0.376454			-0.166874				-0.191635			0.240463				0.0833674				0.184819			0.0735884
	Gluconeogenesis
	malS	BSU_29880				1121.95	1078.81		2104.01	2332.65		1895.96	2489.67		1.00983	0.0038725	+		0.907133	+		1.11253	+	+		-0.75692	-		-0.813488	-	-		0.393026				0.150213			0.299041
	glpX	BSU_37090				1893.08	2109.72		3012.38	2616.16		2687.01	2683.77		0.490284	0.067731			0.670168	+		0.310399				-0.505266			-0.34895				-0.00174065				0.164902			-0.0385509
	pckA	BSU_30560				446.66	439.99		443.77	406.57		559.92	490.02		-0.0616659	fo			-0.00936492			-0.113967				-0.326044			-0.34775				-0.19238				-0.335409			-0.461717
	gapB	BSU_29020				118.62	101.35		111.79	93.84		200.09	262.94		-0.0983137	0.68765			-0.0855561			-0.111071				-0.754302	-		-0.981303	-	-		0.394085				-0.839858	-		-1.09237	-	-
	yqfL	BSU_25240				349.32	515.27		664.43	579.66		632.05	661.9		0.548723	0.095987			0.927568	+		0.169878				-0.855489	-		-0.29471				0.0665746				0.0720785			-0.124832
	ccpN	BSU_25250				297.15	410.18		527.79	455.16		532.09	483.28		0.489445	0.10928			0.828773	+		0.150117				-0.840479	-		-0.375413				-0.138811				-0.0117063			-0.225297
	fbp	BSU_40190		Deleted								343.62	337.29																				-0.0268245
	Overflow metabolism
	ackA	BSU_29470				485.7	600.94		1543.7	1158.43		1198.54	1567.95		1.30757	0.0033418	+		1.66826	+		0.946878	+	+		-1.30314	-		-0.995985	-	-		0.387601				0.365114			-0.0491072
	pta	BSU_37660				862.34	999.71		1842.02	1560.7		1764.87	2119.35		0.868786	0.010386			1.09496	+		0.642612	+	+		-1.03323	-		-0.81998	-	-		0.26406				0.0617268			-0.177369
	lctP	BSU_03060				118.9	2136.16		153.97	3566.49		131.39	157.82		0.556193	fo			0.372901			0.739485	+			-0.144107			4.02309	+			0.264425				0.228794			4.76258	+
	alsD	BSU_36000				444.29	290.6		541.11	262.23		583.61	755.23		0.0681091	fo			0.28442			-0.148202				-0.393503			-1.00597	-			0.371911				-0.109083			-1.15417	-
	alsS	BSU_36010				292.75	180.78		402.82	129.51		446.23	511.41		-0.0103527	fo			0.460466			-0.481172				-0.608118	-		-1.30355	-	-		0.196693				-0.147652			-1.78472	-
	ldh	BSU_03050				410.28	5650.89		263.8	6008.57		181.19	269.65		-0.27431	fo			-0.637164	-		0.0885436				1.17911	+		4.9629	+	+		0.573585				0.541941			5.05145	+
	rex	BSU_05970				607.26	488.14		711.81	566.66		764.25	785.92		0.222183	0.39842			0.229178			0.215188				-0.33173			-0.64675	-			0.0403378				-0.102552			-0.431561
	alsR	BSU_36020				349.7	435.55		258.96	297.47		246.94	211.79		-0.491741	0.081546			-0.433389			-0.550094				0.501957			0.818678	+			-0.221526				0.0685687			0.268584
	bdhA	BSU_06240	AbrB-rep			3244.23	3765.39		1298.41	1077.68		2774.9	873.09		-1.563	0.00082591	-		-1.32113	-		-1.80487	-	-		0.22544			0.440364				-1.66823	-	-		-1.09569	-		-1.36451	-	-
	AbrB-repressed genes														Upregulated		1 / 155 (1%)					Upregulated		1 / 155 (1%)					Upregulated		33 / 155 (21%)		Upregulated		4 / 186 (2%)					Upregulated		1 / 155 (1%)
															Downregulated		83 / 155 (54%)					Downregulated		94 / 155 (61%)					Downregulated		13 / 155 (8%)		Downregulated		105 / 186 (56%)					Downregulated		93 / 155 (60%)
	abrB	BSU_00370				3622.59	3814.33		7425.08	8081.81		4030.17	6797.16		1.05932	0.0030545	+		1.03539	+		1.08325	+	+		-0.153819			-0.079411				0.754091	+	+		0.881566	+		1.00384	+	+
	rok	BSU_14240				746.29	572.98		1064.62	1002.29		920.23	1278.12		0.659637	0.034601			0.51253			0.806743	+			-0.302258			-0.68351	-			0.473957				0.210272			0.123234
	yvcA	BSU_34850				58.12	97.23		105.87	82.24		87.32	61.26		0.311813	0.3772			0.865187	+		-0.241561				-0.587277	-		0.155089				-0.511367				0.27791			-0.0864719
	ycbE	BSU_02480				87.84	100.17		122.46	100.73		92.2	94.78		0.243702	0.32254			0.479361			0.00804292				-0.0698887			0.119612				0.0398159				0.409472			0.127655
	ycbC	BSU_02460				117.63	146.88		137.7	167.03		125.51	132.85		0.206371	0.42448			0.227273			0.185469				-0.0935463			0.226836				0.0819959				0.133726			0.412305
	rqcH	BSU_15640				287.91	295.81		348.85	324.7		385.89	392.49		0.205713	0.34867			0.276989			0.134437				-0.422572			-0.383519				0.0244662				-0.145583			-0.249082
	yphE	BSU_22820				763.66	576.17		1068.55	543.2		1298.07	1097.69		0.19982	0.62468			0.484652			-0.0850111				-0.765366	-		-1.1718	-	-		-0.241898				-0.280714			-1.25681	-
	tkmA	BSU_36260				196.6	122.64		284.35	106.4		422.83	404.4		0.163737	fo			0.532404			-0.204931				-1.10481	-		-1.78565	-	-		-0.0642947				-0.57241			-1.99058	-
	ptpZ	BSU_36240				164.72	223.36		246.55	163.39		256.04	212.49		0.0654067	fo			0.581865			-0.451051				-0.636353	-		-0.196998				-0.268974				-0.054489			-0.64805	-
	epsL	BSU_34250				129.32	120.53		145.91	113.95		163.95	112.9		0.046571	fo			0.174133			-0.0809914				-0.34231			-0.443864				-0.53821				-0.168177			-0.524855
	yphF	BSU_22810				775.32	657.71		969.24	550.49		1323.56	1164.24		0.0326634	fo			0.322062			-0.256735				-0.77156	-		-1.0089	-	-		-0.185035				-0.449498			-1.26564	-
	ycbD	BSU_02470				197.18	193.37		203.47	192.3		159.57	171.1		0.0186488	fo			0.0453029			-0.00800523				0.305324			0.277175				0.10065				0.350627			0.269169
	ugd	BSU_36230				322.15	266.16		372.44	231.27		854.89	1415.17		0.0032799	fo			0.209275			-0.202716				-1.40801	-		-1.68345	-	-		0.727165	+	+		-1.19873	-		-1.88616	-	-
	ctaB	BSU_14880				1104.41	1737.07		1353.31	1338.39		1456.58	1502.93		-0.0414704	fo			0.293216			-0.376157				-0.399309			0.254071				0.0451929				-0.106093			-0.122086
	sdpR	BSU_33790				394.23	191.62		250.99	266.88		320.03	245.11		-0.0867323	fo			-0.651408	-		0.477943				0.30083			-0.739959	-			-0.384778				-0.350577			-0.262016
	ycbG	BSU_02500				265.4	215.96		267.04	188.26		319.63	281.72		-0.0945751	fo			0.00888749			-0.198038				-0.268234			-0.565639				-0.182141				-0.259347			-0.763676	-
	yocH	BSU_19210				6367.03	5341.7		4809.57	6013.9		6056.06	7132.35		-0.116855	0.6392			-0.404713			0.171002				0.0722411			-0.181081				0.235998				-0.332472			-0.0100786
	rocB	BSU_37770				138.28	143.03		125.21	122.48		127.15	97.12		-0.183507	0.38931			-0.143243			-0.223772				0.121061			0.169786				-0.388691				-0.0221817			-0.0539853
	mcpA	BSU_31240				122.18	142.61		115.31	116.47		186.73	115.35		-0.187804	0.39672			-0.0834905			-0.292117				-0.611946	-		-0.388879				-0.694936	-	-		-0.695436	-		-0.680995	-	-
	yhaQ	BSU_09890				94.95	106.78		87.57	87.97		103.61	69.36		-0.198145	0.37915			-0.116731			-0.279558				-0.125923			0.0434782				-0.578987				-0.242655			-0.23608
	ybfQ	BSU_02330				1035.24	916.7		901.85	758.56		993.1	946.03		-0.236096	0.32882			-0.199006			-0.273186				0.0599544			-0.115489				-0.0700531				-0.139051			-0.388676
	ycbH	BSU_02510				187.02	196.16		177.61	145.08		186.19	128.62		-0.254831	0.29768			-0.0744797			-0.435182				0.00641697			0.0752553				-0.533661				-0.0680628			-0.359927
	epsI	BSU_34290				170.4	175.36		145.51	143.49		161.72	132.3		-0.258588	0.25097			-0.227807			-0.28937				0.0754272			0.116822				-0.289685				-0.15238			-0.172548
	cwlS	BSU_19410				274.6	495.09		287.85	321.07		467.39	234.71		-0.278409	0.43923			0.0679856			-0.624803	-			-0.767295	-		0.0830639				-0.993748	-	-		-0.69931	-		-0.541739
	rocC	BSU_37760				227.1	209.66		205.97	156.96		189.46	139.49		-0.279274	0.28447			-0.140893			-0.417655				0.261434			0.146158				-0.441732				0.120541			-0.271496
	ywbF	BSU_38340				253	311.84		261.44	200.37		501.05	369.43		-0.295398	0.283			0.0473425			-0.638139	-			-0.985817	-		-0.684149	-	-		-0.439654				-0.938475	-		-1.32229	-	-
	ptkA	BSU_36250				486.51	520.8		487.91	344.08		698.71	538.92		-0.29692	0.29176			0.00414559			-0.597985	-			-0.522224			-0.423964				-0.374623				-0.518079			-1.02195	-
	sdpI	BSU_33780				563.8	353.39		342.4	379.83		371.46	344.19		-0.307704	0.33922			-0.719501	-		0.104093				0.601977	+		-0.0719456				-0.110002				-0.117524			0.032147
	spoIIAA	BSU_23470				1444.38	2133.1		1196.39	1651.39		1800.54	2167.37		-0.320517	0.33387			-0.271763			-0.369271				-0.317979			0.244522				0.267516				-0.589742	-		-0.124749
	tlpA	BSU_31250				158.03	146.31		117.34	122.63		129.38	87.2		-0.34211	0.15003			-0.429504			-0.254716				0.288584			0.177414				-0.569215				-0.14092			-0.0773027
	sinR	BSU_24610				1073.34	879.98		858.97	679.77		1699.36	1821.32		-0.346926	0.20733			-0.321427			-0.372424				-0.662884	-		-0.949449	-	-		0.0999929				-0.984312	-		-1.32187	-	-
	epsD	BSU_34340				118.65	155.8		119.56	95.43		144.77	99.85		-0.348079	0.2234			0.0110227			-0.70718	-			-0.287051			0.105933				-0.535928				-0.276028			-0.601248	-
	yfmJ	BSU_07450				454.46	688.58		360.47	527.28		327.31	271.93		-0.359665	0.31128			-0.334274			-0.385055				0.473496			1.07297	+			-0.267422				0.139222			0.687912	+
	epsH	BSU_34300				310.75	326.56		239.26	255.94		234.07	164.69		-0.364359	0.12552			-0.377175			-0.351542				0.408814			0.480408				-0.507187				0.0316392			0.128866
	spoIIAB	BSU_23460				1744.75	2337.2		1389.83	1737.21		1732.34	2114.01		-0.37806	0.19954			-0.328112			-0.428009				0.0102982			0.432059				0.28726				-0.317814			0.00405005
	rocA	BSU_37780				164.12	200.93		148.57	125.67		196.04	177.33		-0.41033	0.13577			-0.143608			-0.677053	-			-0.256397			0.0355449				-0.144711				-0.400005			-0.641508	-
	ycbF	BSU_02490				250.01	254.22		181.95	194.45		185.38	133.57		-0.422561	0.085202			-0.458444			-0.386678				0.4315			0.455592				-0.47289				-0.0269436			0.0689136
	sigF	BSU_23450				1649.12	2205.62		1244.76	1622.12		1524.25	1842.62		-0.424566	0.16783			-0.405829			-0.443304				0.113597			0.533085				0.273659				-0.292232			0.089781
	epsF	BSU_34320				142.04	143.3		117.2	95.73		140.61	90.08		-0.42966	0.10334			-0.277325			-0.581996				0.0145981			0.0273394				-0.64242	-	-		-0.262727			-0.554656
	yqzG	BSU_24650				115.63	34.08		46.7	45.84		212.98	220.69		-0.44017	fo			-1.30802	-		0.427682				-0.881202	-		-2.64372	-	-		0.0513033				-2.18922	-		-2.21604	-	-
	tapA	BSU_24640				55.4	68.69		51.43	39.48		55.11	36.21		-0.453127	fo			-0.107276			-0.798978	-			0.00757185			0.317786				-0.605926	-	-		-0.099704			-0.481192
	yvcB	BSU_34840				277.48	837.75		387.92	313.25		498.03	226.48		-0.467915	0.42831			0.483375			-1.41921	-			-0.843849	-		0.750287	+			-1.13685	-	-		-0.360473			-0.668918	-
	epsK	BSU_34265				234.13	229.61		166.59	162.77		157.63	119.06		-0.493679	0.053654			-0.491008			-0.496351				0.570768			0.542643				-0.404853				0.0797597			0.0462927
	sigH	BSU_00980				2260.48	2194.01		1631.77	1439.6		2082.55	1430.29		-0.539047	0.045517			-0.470191			-0.607902	-			0.118278			0.075219				-0.542043				-0.351913			-0.532683
	rpmGB	BSU_00990				1327.62	1312.27		933.44	881.6		1326.18	892.55		-0.541041	0.040277			-0.508213			-0.573868				0.00156567			-0.015212				-0.571272				-0.506647			-0.58908	-
	epsC	BSU_34350				154.83	167.88		118.98	103.01		155.88	110.69		-0.542306	0.047917			-0.379966			-0.704646	-			-0.0097508			0.106995				-0.493911				-0.389717			-0.597651	-
	yhaP	BSU_09900				96.75	84.27		75.38	49.83		84.17	72.21		-0.559042	0.096681			-0.36008			-0.758005	-			0.200956			0.00171301				-0.221107				-0.159124			-0.756292	-
	sipW	BSU_24630				90.01	114.32		89.79	49.72		83.55	38.8		-0.602355	0.14488			-0.00353051			-1.20118	-			0.107445			0.452366				-1.10658	-	-		0.103915			-0.748814	-
	epsN	BSU_34230				170.74	180.87		126.11	103.65		160.86	100.2		-0.620176	0.034065			-0.437118			-0.803233	-			0.0859955			0.169148				-0.682923	-	-		-0.351123			-0.634086	-
	rocG	BSU_37790				280.19	338.19		233.59	170.64		262.66	143.05		-0.624653	0.058615			-0.262427			-0.986878	-			0.093209			0.364637				-0.876677	-	-		-0.169218			-0.622241	-
	nprE	BSU_14700				121.86	194.62		120.78	81.62		168.51	74.87		-0.633254	0.11871			-0.0128431			-1.25367	-			-0.46761			0.207826				-1.17037	-	-		-0.480453			-1.04584	-
	ywbE	BSU_38350				593.92	724.96		394.19	446.99		1381.76	1361.84		-0.644518	0.033259			-0.591377	-		-0.697659	-	-		-1.21817	-		-0.930534	-	-		-0.0209498				-1.80954	-		-1.62819	-	-
	dacF	BSU_23480				275.82	216.96		170.68	137.29		416.95	516.31		-0.676318	0.038807			-0.692433	-		-0.660203	-	-		-0.596147	-		-0.942445	-	-		0.308363				-1.28858	-		-1.60265	-	-
	epsJ	BSU_34280				135.87	156.8		107.6	77.29		159.78	96.89		-0.67856	0.044306			-0.336549			-1.02057	-			-0.23386			-0.0271613				-0.721667	-	-		-0.570409			-1.04773	-
	ahpT	BSU_14230				383.06	478.94		282.9	249.89		394.95	341.12		-0.687915	0.028515			-0.437278			-0.938552	-			-0.0440996			0.278175				-0.211391				-0.481378			-0.660377	-
	epsG	BSU_34310				101.57	111.39		65.2	66.28		100.26	65.88		-0.694252	0.016671			-0.63953	-		-0.748974	-	-		0.0187282			0.151874				-0.605834	-	-		-0.620802	-		-0.597101	-	-
	epsB	BSU_34360				161.31	186.5		99.58	112.85		183.1	137.99		-0.710339	0.020913			-0.695908	-		-0.724769	-	-		-0.182796			0.0265438				-0.408068				-0.878704	-		-0.698225	-	-
	bmrD	BSU_09720				404.56	336.55		231.44	218.02		580.51	869.24		-0.716038	0.019577			-0.805715	-		-0.62636	-	-		-0.520967			-0.7865	-			0.582434				-1.32668	-		-1.41286	-	-
	yvmC	BSU_35070				138.3	134.31		93.54	70.16		112.7	68.63		-0.750496	0.024777			-0.564146			-0.936846	-			0.295314			0.253079				-0.715576	-	-		-0.268832			-0.683767	-
	epsE	BSU_34330				149.91	158.86		75.86	110.5		144.52	75.95		-0.753197	0.034002			-0.982685	-		-0.52371				0.0528275			0.136487				-0.928147	-	-		-0.929858	-		-0.387223
	bmrC	BSU_09710				296.05	201.38		158.32	130.6		429.29	658.29		-0.763881	0.038573			-0.902997	-		-0.624766	-	-		-0.536112			-1.09203	-			0.616771	+	+		-1.43911	-		-1.7168	-	-
	epsA	BSU_34370				149.52	143.19		87.54	82.13		169.38	88.38		-0.787137	0.010577			-0.772324	-		-0.80195	-	-		-0.179925			-0.242333				-0.938472	-	-		-0.952249	-		-1.04428	-	-
	ybaJ	BSU_01510				346.42	440.28		310.35	154.57		512.94	334.01		-0.834394	0.080974			-0.158626			-1.51016	-			-0.566268			-0.220369				-0.618899	-	-		-0.724894	-		-1.73053	-	-
	yocD	BSU_19170				206.97	173.6		178.35	61.66		346.42	224.39		-0.854035	0.15953			-0.21471			-1.49336	-			-0.743101	-		-0.996755	-	-		-0.626514	-	-		-0.957811	-		-2.49012	-	-
	yscB	BSU_28890				167.65	160.46		84.09	95.45		216.88	66.12		-0.872421	0.007512			-0.995446	-		-0.749397	-	-		-0.371445			-0.434683				-1.71374	-	-		-1.36689	-		-1.18408	-	-
	cypX	BSU_35060				157.25	168.76		99.24	77.76		128.47	82.08		-0.89097	0.010451			-0.664066	-		-1.11787	-	-		0.291629			0.393541				-0.646329	-	-		-0.372438			-0.724331	-
	xynD	BSU_18160				149.81	194.48		95.16	84.45		165.94	94.78		-0.92908	0.0099992			-0.654707	-		-1.20345	-	-		-0.147528			0.22896				-0.808007	-	-		-0.802235	-		-0.974492	-	-
	secE	BSU_01000				1741.17	1439.76		915.49	749.67		1238.63	813.74		-0.934471	0.0095232			-0.927441	-		-0.941501	-	-		0.491312			0.217083				-0.606105	-	-		-0.436129			-0.724418	-
	epsM	BSU_34240				297.3	387.35		197.6	152.02		196.47	115.08		-0.969357	0.012819			-0.589337	-		-1.34938	-	-		0.59761	+		0.979329	+	+		-0.771672	-	-		0.00827391			-0.370048
	ybdO	BSU_02050				137.58	148.58		82.65	63.71		147.67	80.38		-0.978416	0.0078295			-0.735184	-		-1.22165	-	-		-0.102106			0.00886317				-0.877468	-	-		-0.83729	-		-1.21279	-	-
	epsO	BSU_34220				129.12	152.85		88.73	55.32		142.93	66.37		-1.00373	0.019967	-		-0.541219			-1.46624	-			-0.146596			0.0968078				-1.10671	-	-		-0.687815	-		-1.36944	-	-
	yflD	BSU_07720				450.91	182.22		61.13	314.35		127.04	36.64		-1.0481	0.27744			-2.88289	-		0.78669	+			1.82756	+		0.520398				-1.79379	-	-		-1.05533	-		1.30709	+
	spoVG	BSU_00490				10679	11025.8		4543.95	5172.57		6478.11	4463.76		-1.16234	0.0021975	-		-1.23275	-		-1.09193	-	-		0.721125	+		0.767242	+	+		-0.537314				-0.511626			-0.324692
	yvzA	BSU_34830				543.35	1408.3		385.94	385.07		729.61	274.58		-1.18213	0.052649			-0.493505			-1.87076	-			-0.425244			0.948757	+			-1.4099	-	-		-0.918749	-		-0.922005	-	-
	sigG	BSU_15330				503.92	506.4		205.57	229.2		1017.17	1102.51		-1.21862	0.0016541	-		-1.29356	-		-1.14367	-	-		-1.01329	-		-1.00621	-	-		0.116231				-2.30686	-		-2.14988	-	-
	yflA	BSU_07750				4928.05	3483.82		1276.06	2439.98		1738.35	356.8		-1.23156	0.022969	-		-1.94932	-		-0.513801				1.5033	+		1.00295	+	+		-2.28453	-	-		-0.446022			0.489151
	ywoF	BSU_36460				266.49	355.07		145.92	110.42		502.19	341.88		-1.277	0.004645	-		-0.868904	-		-1.6851	-	-		-0.914152	-		-0.50013				-0.554743				-1.78306	-		-2.18523	-	-
	sigE	BSU_15320				353	408.33		154.11	158.13		524.01	700.81		-1.28217	0.0014581	-		-1.19571	-		-1.36862	-	-		-0.569926			-0.359859				0.419429				-1.76563	-		-1.72848	-	-
	slrR	BSU_34380				116.38	132.63		46.74	53.58		85.05	77.89		-1.31188	0.0016141	-		-1.31611	-		-1.30764	-	-		0.45246			0.641024	+			-0.126873				-0.863654	-		-0.666617	-	-
	ycdA	BSU_02780				4219.45	4104.57		1848.34	1490.43		3971.59	1976.82		-1.32616	0.0016197	-		-1.19082	-		-1.4615	-	-		0.0873383			0.0475144				-1.00654	-	-		-1.10349	-		-1.41399	-	-
	yvrP	BSU_33280				537.82	685.08		249.49	217.93		530.76	229.31		-1.38027	0.0017463	-		-1.10814	-		-1.65241	-	-		0.0190638			0.368213				-1.21076	-	-		-1.08908	-		-1.28419	-	-
	spoIIGA	BSU_15310				262.15	183.43		87.75	79.94		299.47	432.92		-1.38858	0.0027743	-		-1.57892	-		-1.19824	-	-		-0.192019			-0.707182	-			0.531689				-1.77094	-		-1.90542	-	-
	ahpA	BSU_14220				573.77	668.78		241.88	220.45		585.29	426.71		-1.42363	0.0010023	-		-1.24618	-		-1.60108	-	-		-0.0286791			0.19238				-0.455896				-1.27486	-		-1.4087	-	-
	xynC	BSU_18150				320.08	346.93		146.76	101.39		267.91	181.19		-1.44985	0.0023881	-		-1.12497	-		-1.77473	-	-		0.256684			0.372896				-0.564245				-0.86829	-		-1.40183	-	-
	qcrB	BSU_22550				1456.24	2007.01		614.85	609.69		1538.63	1027.7		-1.48142	0.0015841	-		-1.24394	-		-1.7189	-	-		-0.0793982			0.383401				-0.582227				-1.32334	-		-1.3355	-	-
	ybfP	BSU_02320				191.8	87.67		38.37	54.22		66.38	49.07		-1.50741	0.016114	-		-2.32155	-		-0.693258	-	-		1.53078	+		0.401335				-0.435907				-0.79077	-		-0.291924
	dhbF	BSU_31960				3331.53	4420.57		1141.82	1489.64		4145.49	1476.55		-1.55706	0.0017743	-		-1.54485	-		-1.56927	-	-		-0.315358			0.0926898				-1.48931	-	-		-1.86021	-		-1.47658	-	-
	ctaD	BSU_14900				600.04	757.31		268.53	176.28		646.45	671.42		-1.6315	0.0023553	-		-1.15998	-		-2.10302	-	-		-0.10748			0.228345				0.0546767				-1.26746	-		-1.87467	-	-
	cccA	BSU_25190				458.64	436.26		136.6	147.12		546.21	273.42		-1.6578	0.0003696	-		-1.7474	-		-1.56819	-	-		-0.252094			-0.324268				-0.998337	-	-		-1.9995	-		-1.89246	-	-
	comK	BSU_10420				283	289.11		117.28	68.78		270.21	326.86		-1.6712	0.0026563	-		-1.27085	-		-2.07156	-	-		0.066721			0.0975374				0.274592				-1.20412	-		-1.97402	-	-
	yflB	BSU_07735				476.81	246.98		76.27	131.74		237.51	141.45		-1.77546	0.0087907	-		-2.64423	-		-0.906701	-	-		1.00543	+		0.056406				-0.747696	-	-		-1.6388	-		-0.850295	-	-
	pnbA	BSU_34390				607.46	649.44		187.01	170.21		404.58	216.86		-1.81578	0.0002541	-		-1.69967	-		-1.93188	-	-		0.586364	+		0.682771	+	+		-0.899661	-	-		-1.11331	-		-1.24911	-	-
	qcrC	BSU_22540				1777.38	2189.5		608.24	503.19		1583.13	1123.76		-1.83423	0.00047447	-		-1.54704	-		-2.12143	-	-		0.166972			0.467822				-0.494446				-1.38007	-		-1.6536	-	-
	sinI	BSU_24600				898.82	788.32		238.37	228.93		1119.31	949.22		-1.84935	0.00024668	-		-1.91483	-		-1.78387	-	-		-0.316506			-0.505756				-0.237795				-2.23134	-		-2.28963	-	-
	ycbJ	BSU_02520				956.29	841.69		284.41	214.95		1024.4	838.87		-1.85938	0.00050094	-		-1.74948	-		-1.96929	-	-		-0.0992591			-0.283418				-0.28826				-1.84874	-		-2.25271	-	-
	rsiW	BSU_01740				2004.88	1390.52		498.44	424.19		1372.05	680.7		-1.86043	0.00081897	-		-2.00802	-		-1.71284	-	-		0.547183			0.0192914				-1.01124	-	-		-1.46084	-		-1.69355	-	-
	antE	BSU_25220				270	183.91		56.28	66		178.05	87.28		-1.87036	0.00087267	-		-2.26227	-		-1.47846	-	-		0.600677	+		0.0467175				-1.02856	-	-		-1.66159	-		-1.43174	-	-
	yvnA	BSU_35050				126.26	139.84		46.25	25.8		270.46	250.8		-1.9436	0.0017428	-		-1.44887	-		-2.43833	-	-		-1.09902	-		-0.951638	-	-		-0.108878				-2.54789	-		-3.38997	-	-
	ylbA	BSU_14940				1695.58	1562.37		376.16	471.2		1478.21	869.69		-1.95084	0.00028677	-		-2.17236	-		-1.72932	-	-		0.197928			0.0798849				-0.765278	-	-		-1.97443	-		-1.64944	-	-
	yvqJ	BSU_33140				288.44	316.6		81.51	74.64		227.18	123.88		-1.95393	0.00018888	-		-1.82322	-		-2.08464	-	-		0.344435			0.478825				-0.874893	-	-		-1.47879	-		-1.60581	-	-
	dhbE	BSU_31980				2077.87	3285.7		535.63	833.68		2904.43	879.69		-1.96722	0.002172	-		-1.9558	-		-1.97864	-	-		-0.48315			0.177946				-1.72319	-	-		-2.43895	-		-1.80069	-	-
	ywcE	BSU_38130				448.34	274.21		113.53	70.33		413.16	322.37		-1.97229	0.0027941	-		-1.98152	-		-1.96307	-	-		0.117893			-0.591419	-			-0.357983				-1.86363	-		-2.55449	-	-
	bacE	BSU_37700				972.88	1269.17		338.55	235.54		462.63	235.95		-1.97637	0.00081148	-		-1.52289	-		-2.42984	-	-		1.0724	+		1.45595	+	+		-0.971378	-	-		-0.45049			-0.973887	-
	ylaE	BSU_14750				291.48	324.95		83.57	73.17		196.62	72.43		-1.97662	0.00020835	-		-1.80234	-		-2.15089	-	-		0.567987			0.724808	+			-1.44075	-	-		-1.23435	-		-1.42609	-	-
	aprE	BSU_10300				572.02	681.7		163.11	153.65		366.49	112.33		-1.97985	0.00021065	-		-1.81022	-		-2.14949	-	-		0.642292	+		0.895363	+	+		-1.70603	-	-		-1.16793	-		-1.25413	-	-
	dhbB	BSU_31970				2994.62	3787.51		637.01	1042.4		3294.16	1022.95		-2.04716	0.001139	-		-2.23299	-		-1.86134	-	-		-0.137538			0.201339				-1.68717	-	-		-2.37052	-		-1.66	-	-
	yfmI	BSU_07460				130.44	244.99		57.76	31.52		53.84	32.27		-2.06681	0.0050046	-		-1.17524	-		-2.95838	-	-		1.27664	+		2.18597	+	+		-0.738485	-	-		0.101392			-0.772411	-
	spo0E	BSU_13640				2855.36	3524.95		313.41	1717.15		965.81	419.08		-2.11257	0.043775	-		-3.18755	-		-1.03759	-	-		1.56386	+		1.86779	+	+		-1.20451	-	-		-1.62369	-		0.830205	+
	pbpH	BSU_13980				394.83	434.72		101.55	86.8		223.04	112.61		-2.14168	0.00014488	-		-1.95904	-		-2.32432	-	-		0.823929	+		0.962784	+	+		-0.985968	-	-		-1.13511	-		-1.36154	-	-
	ctaC	BSU_14890				346.82	651.28		110.13	104.94		434.96	477.65		-2.14435	0.0014182	-		-1.65498	-		-2.63371	-	-		-0.326696			0.582395				0.135071				-1.98168	-		-2.05132	-	-
	yrzI	BSU_27190				587.05	303.27		116.76	75.57		1124.18	1664.96		-2.16733	0.0028612	-		-2.32994	-		-2.00472	-	-		-0.937318	-		-1.8902	-	-		0.566614				-3.26726	-		-3.89492	-	-
	ctaG	BSU_14930				776.49	736.27		217.11	129.51		602.97	504.79		-2.17286	0.00073931	-		-1.83854	-		-2.50717	-	-		0.364881			0.288149				-0.256403				-1.47366	-		-2.21902	-	-
	ybdZ	BSU_31959				2610.8	3140.73		544.34	711.33		3012.02	775.39		-2.20221	0.00024441	-		-2.26191	-		-2.14251	-	-		-0.206239			0.0603686				-1.95774	-	-		-2.46815	-		-2.08214	-	-
	ctaE	BSU_14910				585.46	635.24		168.53	94.54		570.71	556.57		-2.27244	0.00085541	-		-1.79657	-		-2.7483	-	-		0.0368128			0.154544				-0.0361947				-1.75975	-		-2.59376	-	-
	bacF	BSU_37690				1144.46	1062.55		284.48	180.81		337.08	184.98		-2.28163	0.00042235	-		-2.00827	-		-2.55498	-	-		1.7635	+		1.65637	+	+		-0.865722	-	-		-0.244764			-0.898617	-
	bmrB	BSU_09700				358.8	308.73		74.71	60.01		394.42	486.96		-2.31344	0.00014389	-		-2.26381	-		-2.36307	-	-		-0.136553			-0.353387				0.304071				-2.40036	-		-2.71646	-	-
	sigW	BSU_01730				3682.21	2468.54		654.05	548.99		2085.09	959.5		-2.33095	0.00034105	-		-2.4931	-		-2.16881	-	-		0.820462	+		0.243548				-1.11975	-	-		-1.67264	-		-1.92526	-	-
	ctaF	BSU_14920				1046.12	1032.54		296.43	142.53		999.03	1060.41		-2.33807	0.0015182	-		-1.81928	-		-2.85686	-	-		0.0664484			0.0475978				0.0860223				-1.75284	-		-2.80926	-	-
	bacD	BSU_37710				1319.38	1978.96		321.46	274.34		476.2	228.21		-2.44393	0.00026895	-		-2.03715	-		-2.85071	-	-		1.47022	+		2.0551	+	+		-1.06121	-	-		-0.566928			-0.795603	-
	yknZ	BSU_14370				2615.73	1085		372.13	256.64		1340.49	568.16		-2.44661	0.0032313	-		-2.81334	-		-2.07988	-	-		0.964453	+		-0.305065				-1.23839	-	-		-1.84888	-		-2.38494	-	-
	qcrA	BSU_22560				2994.47	3510.75		590.25	572.86		2105.25	1271.56		-2.47921	6.3197e-05	-		-2.3429	-		-2.61552	-	-		0.508309			0.737788	+			-0.727392	-	-		-1.83459	-		-1.87774	-	-
	dhbC	BSU_31990				4867.34	6005.1		757.72	1205.32		4520.68	1453.03		-2.50008	0.00036267	-		-2.6834	-		-2.31677	-	-		0.106594			0.409648				-1.63748	-	-		-2.5768	-		-1.90712	-	-
	tasA	BSU_24620				409.07	521.89		88.99	70.31		255.26	85.01		-2.54629	0.00013076	-		-2.20063	-		-2.89194	-	-		0.68038	+		1.03178	+	+		-1.58626	-	-		-1.52025	-		-1.86017	-	-
	bacA	BSU_37740				219.87	343.91		48.19	40.64		135.34	48.45		-2.63545	0.00023257	-		-2.18985	-		-3.08106	-	-		0.700062	+		1.34544	+	+		-1.48202	-	-		-1.48978	-		-1.73562	-	-
	ctaO	BSU_12080				386.65	444.11		60.68	69.65		402.67	266.8		-2.67223	5.0097e-05	-		-2.67174	-		-2.67272	-	-		-0.0585698			0.141319				-0.593839	-	-		-2.73031	-		-2.5314	-	-
	bacC	BSU_37720				996.31	1600.93		210.74	184.25		398.94	157.19		-2.68015	0.00023813	-		-2.24113	-		-3.11917	-	-		1.32042	+		2.00467	+	+		-1.34366	-	-		-0.920708	-		-1.11451	-	-
	yknX	BSU_14350				2569.3	844.68		257.01	197.64		1439.96	502.01		-2.7085	0.0040417	-		-3.32148	-		-2.09553	-	-		0.835347	+		-0.769552	-			-1.52024	-	-		-2.48613	-		-2.86508	-	-
	dhbA	BSU_32000				3610.18	4465.71		481	779.35		3478.25	1087.21		-2.71325	0.00026878	-		-2.90796	-		-2.51855	-	-		0.0537091			0.360528				-1.67773	-	-		-2.85425	-		-2.15802	-	-
	ynzD	BSU_17920				703.43	641.06		120.64	86.05		303.29	153.09		-2.72046	0.00010135	-		-2.5437	-		-2.89721	-	-		1.21371	+		1.07976	+	+		-0.986318	-	-		-1.32999	-		-1.81745	-	-
	besA	BSU_32010				2940.8	2545.37		414.91	407.28		2227.51	455.68		-2.73456	3.6511e-05	-		-2.82534	-		-2.64378	-	-		0.400777			0.192443				-2.28934	-	-		-2.42456	-		-2.45134	-	-
	yvrO	BSU_33270				983.07	1238.64		178.27	151.93		701.91	182.91		-2.74525	6.4848e-05	-		-2.46323	-		-3.02728	-	-		0.486008			0.819399	+			-1.94015	-	-		-1.97722	-		-2.20788	-	-
	yvrN	BSU_33260				1215.24	1331.02		209.03	162.51		727.43	145.81		-2.7867	5.593e-05	-		-2.53946	-		-3.03393	-	-		0.740361	+		0.871652	+	+		-2.31872	-	-		-1.7991	-		-2.16228	-	-
	yknY	BSU_14360				2065.76	684.39		191.04	139.71		1113.26	342.91		-2.86355	0.0032314	-		-3.43473	-		-2.29238	-	-		0.891882	+		-0.7019	-			-1.69889	-	-		-2.54284	-		-2.99428	-	-
	yerI	BSU_06640				1557.59	1604.24		249.51	163.4		945.4	454.65		-2.96878	9.965e-05	-		-2.64215	-		-3.29541	-	-		0.720319	+		0.762893	+	+		-1.05617	-	-		-1.92183	-		-2.53252	-	-
	ydjI	BSU_06210				3733.24	512.15		185.98	151.07		938.01	152.81		-3.04428	0.020279	-		-4.32721	-		-1.76135	-	-		1.99275	+		-0.873037	-			-2.61786	-	-		-2.33446	-		-2.63439	-	-
	bacB	BSU_37730				625.27	1120.14		124.36	77.1		249.88	113.23		-3.09538	0.00045281	-		-2.32996	-		-3.8608	-	-		1.32324	+		2.16437	+	+		-1.14198	-	-		-1.00671	-		-1.69643	-	-
	ntdR	BSU_10560				495.24	422.76		70.33	39.58		312.89	267.84		-3.11646	0.00018454	-		-2.81592	-		-3.417	-	-		0.662472	+		0.434183				-0.224284				-2.15344	-		-2.98281	-	-
	yknW	BSU_14340				7024.37	3425.19		610.07	296.1		2681.27	1583.93		-3.52867	0.00077036	-		-3.52532	-		-3.53203	-	-		1.38945	+		0.353268				-0.759408	-	-		-2.13587	-		-3.17876	-	-
	ydjH	BSU_06200				2479.17	494.11		102.62	84.32		825.18	101.15		-3.57268	0.0048568	-		-4.59447	-		-2.55089	-	-		1.58708	+		-0.739877	-			-3.02821	-	-		-3.0074	-		-3.29076	-	-
	rapH	BSU_06830				1590.44	1913.65		132.8	125.52		508.93	84.21		-3.75622	8.8696e-06	-		-3.5821	-		-3.93034	-	-		1.64389	+		1.91079	+	+		-2.5954	-	-		-1.93821	-		-2.01955	-	-
	phrH	BSU_06839				715.02	951.76		49.49	68.58		298.28	34.08		-3.82376	3.0981e-05	-		-3.85277	-		-3.79474	-	-		1.26132	+		1.67393	+	+		-3.12967	-	-		-2.59146	-		-2.12081	-	-
	ybdN	BSU_02040				317.04	769.75		44.92	26.55		109.37	35.61		-3.83842	0.00053477	-		-2.81924	-		-4.85761	-	-		1.53545	+		2.81517	+	+		-1.61886	-	-		-1.28379	-		-2.04243	-	-
	yvgO	BSU_33410				3375.72	2741.22		172.86	253.38		586.07	108.67		-3.86148	2.7491e-05	-		-4.28752	-		-3.43544	-	-		2.52605	+		2.22567	+	+		-2.43112	-	-		-1.76147	-		-1.20977	-	-
	sivC	BSU_15960				433.37	630.07		29.86	41.11		551.54	108.21		-3.89863	3.5941e-05	-		-3.85931	-		-3.93795	-	-		-0.347866			0.192047				-2.34963	-	-		-4.20718	-		-3.7459	-	-
	ybfO	BSU_02310				1056.6	602.47		56.49	44.05		131.45	40.46		-3.99948	6.2466e-05	-		-4.22529	-		-3.77368	-	-		3.00684	+		2.19638	+	+		-1.69995	-	-		-1.21845	-		-1.5773	-	-
	yxzE	BSU_38790				4014	2890.23		118.38	211.47		1200.86	192.29		-4.4281	5.0568e-05	-		-5.08354	-		-3.77266	-	-		1.74097	+		1.26712	+	+		-2.64271	-	-		-3.34257	-		-2.50554	-	-
	sdpC	BSU_33770				12391.9	12489.2		587.04	566.42		6142.7	779.81		-4.43123	2.462e-06	-		-4.39979	-		-4.46266	-	-		1.01245	+		1.02373	+	+		-2.97768	-	-		-3.38734	-		-3.43893	-	-
	ydjG	BSU_06190				4187.53	1844.94		115.74	102.88		1093.04	88.04		-4.67084	8.6669e-05	-		-5.17714	-		-4.16454	-	-		1.93775	+		0.755228	+	+		-3.63404	-	-		-3.23939	-		-3.40931	-	-
	lip	BSU_02700				2907.83	3886.38		125.74	118.51		1098.71	115.28		-4.78339	4.2816e-06	-		-4.53143	-		-5.03535	-	-		1.40413	+		1.82262	+	+		-3.2526	-	-		-3.1273	-		-3.21273	-	-
	pspA	BSU_06180				5122.46	3966.16		125.06	167.7		1484.41	92.59		-4.95997	6.0653e-06	-		-5.35614	-		-4.56379	-	-		1.78695	+		1.41785	+	+		-4.00289	-	-		-3.5692	-		-3.14594	-	-
	bslA	BSU_31080				3679.56	4662.62		73.12	85.39		1029.68	196.1		-5.71203	1.5913e-06	-		-5.65312	-		-5.77093	-	-		1.83734	+		2.17894	+	+		-2.39253	-	-		-3.81579	-		-3.59199	-	-
	sdpB	BSU_33760				999.58	2016.31		33.19	21.71		645.99	41.36		-5.72486	2.8738e-05	-		-4.9125	-		-6.53721	-	-		0.62981	+		1.64213	+	+		-3.9652	-	-		-4.28269	-		-4.89508	-	-
	sdpA	BSU_33750				807.78	2086.94		26.04	19.69		433.76	85.63		-5.84147	5.7391e-05	-		-4.95516	-		-6.72778	-	-		0.897065	+		2.26642	+	+		-2.34071	-	-		-4.0581	-		-4.46136	-	-
	sivA	BSU_37800				2256.4	4166.01		53.85	17.3		1143.92	143.29		-6.65034	0.00010139	-		-5.38893	-		-7.91175	-	-		0.980037	+		1.86468	+	+		-2.99698	-	-		-4.4089	-		-6.04707	-	-
	yfmG	BSU_07480				2987.53	4059.67		28.34	27.43		284.98	29.45		-6.96472	6.6134e-07	-		-6.71997	-		-7.20946	-	-		3.39002	+		3.83243	+	+		-3.27452	-	-		-3.32995	-		-3.37703	-	-
	epeX	BSU_40180		Deleted								4386.27	278.2																				-3.9788	-	-
	epeE	BSU_40170		Deleted								253.11	25.45																				-3.31403	-	-
	yxbB	BSU_39890		Deleted								295.96	32.51																				-3.18645	-	-
	yxbA	BSU_39900		Deleted								196.42	24.28																				-3.0161	-	-
	yxbC	BSU_39880		Deleted								250.33	55.83																				-2.16472	-	-
	yxnB	BSU_39910		Deleted								159.51	38.27																				-2.05936	-	-
	epeP	BSU_40160		Deleted								648.64	156.12																				-2.05476	-	-
	epeA	BSU_40150		Deleted								1116.15	317.67																				-1.81293	-	-
	yxaM	BSU_39930		Deleted								101.7	30.73																				-1.7266	-	-
	epeB	BSU_40140		Deleted								1021.78	326.67																				-1.64518	-	-
	sboA	BSU_37350		Deleted								117.6	40.9																				-1.52372	-	-
	asnH	BSU_39920		Deleted								125.96	46.05																				-1.45169	-	-
	yxbD	BSU_39870		Deleted								96.68	38.96																				-1.31122	-	-
	yxaJ	BSU_39950		Deleted								171.96	70.72																				-1.28188	-	-
	albG	BSU_37430		Deleted								109.65	53.86																				-1.02562	-	-
	yxaL	BSU_39940		Deleted								188.16	96.21																				-0.967701	-	-
	albA	BSU_37370		Deleted								552.86	294.48																				-0.908745	-	-
	albF	BSU_37420		Deleted								145.49	86.68																				-0.747149	-	-
	yurI	BSU_32540		Deleted								390.71	234.54																				-0.736264	-	-
	albE	BSU_37410		Deleted								168.4	101.88																				-0.725021	-	-
	albC	BSU_37390		Deleted								347.23	223.33																				-0.636715	-	-
	albD	BSU_37400		Deleted								222.58	145.87																				-0.609641	-	-
	albB	BSU_37380		Deleted								784.84	551.01																				-0.51032
	phy	BSU_19800		Deleted								91.9	64.65																				-0.507414
	sboX	BSU_37360		Deleted								39.91	28.97																				-0.462191
	yxaA	BSU_40040		Deleted								172.37	132.05																				-0.384424
	yncM	BSU_17690		Deleted								893.11	740.42																				-0.270494
	yxaB	BSU_40030		Deleted								246	208.44																				-0.239026
	ycnI	BSU_03940		Deleted								375.43	362.4																				-0.050961
	ycnJ	BSU_03950		Deleted								338.77	340.11																				0.0056953
	ycnK	BSU_03960		Deleted								355.71	405.59																				0.189321
	yxeD	BSU_39590		Deleted								670.14	1218.84																				0.862974	+	+
															Upregulated		24 / 106 (23%)					Upregulated		35 / 106 (33%)					Upregulated		1 / 106 (1%)		Upregulated		14 / 106 (13%)					Upregulated		1 / 106 (1%)
	Biosynthesis and acquisition of amino acids														Downregulated		0 / 106 (0%)					Downregulated		0 / 106 (0%)					Downregulated		32 / 106 (30%)		Downregulated		0 / 106 (0%)					Downregulated		4 / 106 (4%)
	Arginine
	carA	BSU_11230				1094.1	603.4		2993.5	2761.64		2115.14	2661.69		1.82321	0.0025657	+		1.45209	+		2.19434	+	+		-0.951009	-		-1.80957	-	-		0.331589				0.50108			0.384772
	carB	BSU_11240				1192.03	773.31		3255.52	3111.42		2342.91	2901.04		1.72896	0.0014019	+		1.44947	+		2.00845	+	+		-0.974881	-		-1.59918	-	-		0.308269				0.474586			0.409272
	ahrC	BSU_24250				202.59	258.81		763.15	709.82		566.88	767.44		1.68448	0.00062654	+		1.9134	+		1.45556	+	+		-1.48448	-		-1.13115	-	-		0.437011				0.428923			0.32441
	argD	BSU_11220				1101.89	563.48		2331.2	2116.29		1819.5	2090.45		1.4951	0.00862	+		1.08109	+		1.9091	+	+		-0.723562	-		-1.69111	-	-		0.200271				0.357531			0.217995
	argB	BSU_11210				1053.14	535.46		1763.68	1736.71		1535.19	1664.49		1.2207	0.019014	+		0.743892	+		1.69751	+	+		-0.54372			-1.51957	-			0.116663				0.200172			0.17794
	argF	BSU_11250				1926.3	1260.13		3222.58	3335.51		2582.7	3164.95		1.07336	0.010652	+		0.742384	+		1.40433	+	+		-0.423048			-1.03531	-			0.293303				0.319336			0.369027
	argH	BSU_29440				2382.63	1996.35		3510.3	3662.65		2973.84	3376.43		0.717281	0.019146			0.559039			0.875523	+			-0.319772			-0.574962				0.183172				0.239267			0.300561
	argG	BSU_29450				1643.41	1755.3		2606.79	2854.66		2596.31	3110.14		0.683592	0.019108			0.665582	+		0.701601	+	+		-0.65977	-		-0.564745				0.260517				0.00581171			0.136856
	argJ	BSU_11200				1825.02	1244.69		2217.25	2227.61		2249.34	2175.08		0.560285	0.083398			0.280859			0.83971	+			-0.301589			-0.853715	-			-0.0484333				-0.0207303			-0.0140051
	argC	BSU_11190				2035.65	1340.7		1553.53	1617.78		1991.71	1630.61		-0.0594552	fo			-0.389939			0.271029				0.0314819			-0.571021				-0.288596				-0.358457			-0.299992
	sr1	BSU_14629				122.39	86.52		77.62	87.16		969.96	1331.8		-0.323176	0.25757			-0.656985	-		0.0106325				-2.98644	-		-3.48682	-	-		0.45738				-3.64342	-		-3.47619	-	-
	Aromatic amino acids
	trpE	BSU_22680				171.98	224.19		313.38	721.92		229.43	553.44		1.27639	0.03274	+		0.865672	+		1.68712	+	+		-0.415813			-0.0333321				1.27037	+	+		0.449859			1.65378	+
	pheA	BSU_27900				450.47	463.71		1161.11	946.19		810.88	963.9		1.19745	0.0024772	+		1.366	+		1.02891	+	+		-0.848057	-		-0.806266	-	-		0.249395				0.517944			0.222641
	aroD	BSU_25660				544.85	805.76		1423	1264.7		1225.05	1336.52		1.01769	0.012218	+		1.385	+		0.650373	+	+		-1.16891	-		-0.604419	-	-		0.125641				0.216095			0.0459546
	trpF	BSU_22650				386.29	380.25		461.36	1857.9		514.84	1574.1		1.27243	0.10865			0.256209			2.28865	+			-0.41444			-0.437176				1.61233	+	+		-0.158231			1.85148	+
	trpC	BSU_22660				233.86	249.29		271.88	1184.76		282.71	913.46		1.23301	fo			0.217325			2.2487	+			-0.273678			-0.181498				1.69202	+	+		-0.0563529			2.0672	+
	trpD	BSU_22670				229.81	307.79		280.13	1182.23		315.5	909		1.11357	0.16588			0.285655			1.94149	+			-0.457198			-0.0356936				1.52664	+	+		-0.171544			1.9058	+
	trpB	BSU_22640				416.06	302.43		368.18	1510.79		429.71	1305.53		1.07212	0.17378			-0.17638			2.32063	+			-0.0465718			-0.506762				1.6032	+	+		-0.222952			1.81387	+
	tyrA	BSU_22610				1371.4	1687.46		2899.38	2547.12		2048.4	2633.91		0.837054	0.013089			1.0801	+		0.594014	+	+		-0.578848			-0.279644				0.362709				0.501247			0.314369
	trpA	BSU_22630				1977.03	1346.92		2713.12	3039.99		2413.16	3336.5		0.81551	0.027122			0.456618			1.1744	+			-0.287589			-0.841259	-			0.467412				0.169029			0.333143
	aroF	BSU_22710				1127.2	1801.39		2571.72	2342.41		2101.98	2170.71		0.784437	0.041892			1.18999	+		0.378883				-0.899005	-		-0.222638				0.0464181				0.290985			0.156245
	aroB	BSU_22700				1982.26	3024.08		4078.4	3804.6		2996.94	3033.49		0.686053	0.053597			1.04086	+		0.331248				-0.596344	-		0.0130061				0.0174884				0.444513			0.344255
	aroA	BSU_29750				3948.9	5118.12		6891.47	5765.66		4646.65	4802.82		0.487616	0.098827			0.803361	+		0.171872				-0.23474			0.139423				0.0476908				0.568621			0.311295
	hisC	BSU_22620				3012.64	2828.42		4124.71	3948.31		3319.88	4111.11		0.467252	0.065115			0.453264			0.481239				-0.140103			-0.231135				0.308397				0.313162			0.250104
	aroH	BSU_22690				3053.91	4132.44		4632.47	4737.09		3505.01	3620.29		0.399066	0.1548			0.601124	+		0.197007				-0.198761			0.237575				0.0466867				0.402363			0.434583
	aroE	BSU_22600				2756.2	3032.94		3589.76	3541.55		2971.51	3279.39		0.302435	0.19207			0.381207			0.223664				-0.108516			0.0295207				0.142231				0.272691			0.253185
	pabA	BSU_00750				631.97	773.03		793.13	887.03		750.33	909.62		0.26308	0.28899			0.327701			0.198458				-0.247669			0.0429992				0.277739				0.0800321			0.241458
	rtpA	BSU_02530				101.35	102.69		89.59	118.75		48.93	88.9		0.0158477	fo			-0.177936			0.209632				1.05055	+		1.0695	+	+		0.861464	+	+		0.872618	+		1.27914	+	+
	mtrB	BSU_22770				2399.83	1952.67		2003.69	2359.5		2157.08	2116.35		0.00638006	fo			-0.260273			0.273033				0.153853			-0.143632				-0.0275014				-0.10642			0.129401
	aroK	BSU_03150				171.15	141.48		184.96	128.96		181.25	194.34		-0.0108612	fo			0.111952			-0.133674				-0.0827197			-0.357383				0.100602				0.0292323			-0.491057
	aroC	BSU_23080				314.9	265.63		293.77	252.7		313.22	301.96		-0.0860996	fo			-0.100207			-0.0719924				0.00771742			-0.237758				-0.0528189				-0.0924893			-0.309751
	Aspartate/ asparagine
	asnB	BSU_30540				750.14	891.28		2080.77	1601.45		1606.66	1864.82		1.15866	0.004579	+		1.47189	+		0.845428	+	+		-1.09883	-		-0.850114	-	-		0.214972				0.373053			-0.0046859
	aspB	BSU_22370				1551.11	1972.36		3275.5	2814.22		2906.26	3357.17		0.795613	0.018573			1.07841	+		0.512812				-0.905863	-		-0.559241				0.208082				0.172551			-0.0464287
	asnH	BSU_39920		Deleted								125.96	46.05																				-1.45169	-	-
	asnO	BSU_10790		Deleted								869.67	2025.55																				1.21977	+	+
	Branched-chain amino acids
	leuC	BSU_28260				3645.9	3889.98		5989.64	5884.17		4879.85	5097.44		0.656635	0.020641			0.716194	+		0.597076	+	+		-0.420562			-0.327074				0.0629361				0.295632			0.270002
	ilvH	BSU_28300				2197.59	2815.64		3537.67	3923.38		3242.46	3412.05		0.582756	0.051622			0.686877	+		0.478634				-0.561167			-0.203626				0.07355				0.125711			0.275008
	leuA	BSU_28280				3761.54	4278.67		5850.28	5965.57		4410.63	4631.5		0.55834	0.040637			0.637182	+		0.479498				-0.229661			-0.0438223				0.0704948				0.407521			0.435675
	leuB	BSU_28270				3794.91	3969.59		5625.54	5546.16		4424.43	4562.91		0.525213	0.044026			0.567926			0.482499				-0.221426			-0.156502				0.0444626				0.3465			0.325998
	ywaA	BSU_38550				1558.52	2026.47		2752.2	2346.26		2959.24	3787.2		0.515901	0.08315			0.820409	+		0.211394				-0.92505	-		-0.546258				0.355905				-0.104641			-0.334864
	leuD	BSU_28250				3438.95	3141.39		4561.18	4251.05		3689.65	3769.28		0.421928	0.091251			0.407439			0.436416				-0.101516			-0.232081				0.030805				0.305923			0.204335
	ilvB	BSU_28310				2445.3	2721.47		3251.77	3514.52		2973.14	3116.14		0.390078	0.11444			0.411214			0.368942				-0.281976			-0.127601				0.0677727				0.129238			0.24134
	ilvD	BSU_21870				2257.26	2638.59		3244.54	2961.83		2952.58	3380.42		0.345081	0.16442			0.523441			0.166722				-0.387404			-0.162209				0.195226				0.136038			0.00451269
	ilvC	BSU_28290				5037.73	5659.23		6270.83	6600		5339.94	5557.17		0.268871	0.24511			0.315883			0.22186				-0.0840497			0.0837822				0.0575268				0.231833			0.305642
	ybgE	BSU_02390				792.19	812.48		931.56	786.19		1362.88	1658.29		0.093174	fo			0.233802			-0.0474543				-0.78274	-		-0.746254	-	-		0.283038				-0.548938			-0.793709	-
	ilvA	BSU_21770				2393.42	2420.18		2384.99	2303.3		2422.73	2667.23		-0.0382512	fo			-0.00509037			-0.071412				-0.01756			-0.00151928				0.138709				-0.0226504			-0.0729313
	yabJ	BSU_00480				2083.94	2007.81		1859.65	2043.46		2173.68	2149.51		-0.0694457	fo			-0.164283			0.0253913				-0.0608258			-0.114517				-0.0161317				-0.225108			-0.0891256
	Cysteine
	cysE	BSU_00930				261.37	409.1		586.13	782.83		580.15	680.28		1.05069	0.018669	+		1.16513	+		0.936246	+	+		-1.15033	-		-0.503972				0.229703				0.0147947			0.432273
	mccB	BSU_27250				209.51	173.01		427.72	329.79		223.55	429.45		0.98017	0.0097425			1.02965	+		0.930692	+	+		-0.0935784			-0.369742				0.941893	+	+		0.936069	+		0.56095
	mccA	BSU_27260				247.62	170.11		353.66	299.56		234.2	410.77		0.665306	0.055482			0.514235			0.816377	+			0.0803868			-0.461273				0.81059	+	+		0.594622	+		0.355104
	cysK	BSU_00730				4456.07	4186.79		3546.13	3703.45		3744.89	4380.2		-0.253251	0.25912			-0.329526			-0.176975				0.250849			0.160921				0.226073				-0.0786779			-0.0160535
	ascR	BSU_29400				167.19	233.91		99.01	178.06		131.89	111.46		-0.574716	0.17203			-0.755842	-		-0.39359				0.342153			0.826618	+			-0.242809				-0.413689			0.433028
	Glutamate/ glutamine/ ammonium assimilation
	gltA	BSU_18450				817.74	1368.08		4280.58	4397.18		2931.69	3812.23		2.03626	0.00099717	+		2.38809	+		1.68443	+	+		-1.84202	-		-1.09958	-	-		0.378903				0.546074			0.584846
	gltB	BSU_18440				2505.19	3023.3		7000.97	7147.48		5155.43	5975.52		1.36197	0.0012807	+		1.48263	+		1.24131	+	+		-1.04117	-		-0.769969	-	-		0.212972				0.441462			0.471342
	nrgB	BSU_36520				515.9	652.57		578.95	2536.57		848.64	2028.8		1.06251	0.18835			0.166347			1.95867	+			-0.718061	-		-0.37902				1.2574	+	+		-0.551714			1.57965	+
	gltC	BSU_18460				591.5	448.08		724.74	767.61		749.11	823.85		0.534851	0.070149			0.293085			0.776617	+			-0.340799			-0.741421	-			0.137204				-0.0477141			0.0351959
	glnA	BSU_17460				4511.1	5953.92		5629	7602.94		5418.7	6459.68		0.336058	0.266			0.319399			0.352718				-0.264468			0.135893				0.253516				0.0549319			0.488611
	glnR	BSU_17450				2231.9	3657.05		2550.94	4496.57		3335.36	3337.85		0.245451	0.55696			0.192757			0.298145				-0.57957			0.132838				0.00107664				-0.386814			0.430982
	tnrA	BSU_13310				117.24	170.59		149.18	187.06		152.68	168.39		0.240279	0.4311			0.347589			0.132968				-0.381046			0.160022				0.141295				-0.033457			0.29299
	glnL	BSU_02450				145.73	128.27		126.66	89.58		166.42	111.46		-0.360136	0.22506			-0.202337			-0.517935				-0.191531			-0.375645				-0.578303				-0.393868			-0.89358	-
	glnK	BSU_02440				143.32	143.69		117.82	97.13		136.3	105.99		-0.423813	0.10512			-0.282655			-0.564971				0.0724544			0.0761741				-0.362857				-0.210201			-0.488797
	Histidine
	hisB	BSU_34900				341.32	608.46		1695.58	1789.29		1185.81	1276.02		1.93437	0.0017712	+		2.31258	+		1.55615	+	+		-1.79668	-		-0.962639	-	-		0.105778				0.515906			0.593514	+
	hisD	BSU_34910				221.04	494.68		1075.35	1104.62		802.43	851.37		1.7207	0.0082068	+		2.28243	+		1.15898	+	+		-1.86007	-		-0.69788	-	-		0.0854107				0.422359			0.461103
	hisA	BSU_34880				591.54	869.49		2041.04	2040.34		1514.85	1553.51		1.50866	0.0020046	+		1.78676	+		1.23057	+	+		-1.35663	-		-0.800934	-	-		0.0363566				0.43013			0.429635
	hisH	BSU_34890				690.54	1039.82		2208.82	2091.88		1653.02	1625.12		1.34297	0.0039019	+		1.67748	+		1.00847	+	+		-1.25931	-		-0.66877	-	-		-0.0245579				0.418172			0.339696
	hisG	BSU_34920				217.05	516.36		811.18	750.51		511.44	592.6		1.22074	0.037154	+		1.90199	+		0.539494				-1.23654	-		0.0138122				0.212494				0.665457	+		0.553306
	prs	BSU_00510				756.5	987.46		1970.81	1486.29		1632.19	2059.02		0.985649	0.012611			1.38138	+		0.589921	+	+		-1.1094	-		-0.725015	-	-		0.335149				0.27198			-0.135093
	hisF	BSU_34870				1168.51	1440.42		2543.23	2512.29		1852.4	1895.28		0.962253	0.0064899			1.12199	+		0.802513	+	+		-0.664726	-		-0.362906				0.0330153				0.457266			0.439607
	hisI	BSU_34860				1537.94	1672.54		2474.23	2597.16		1991.74	2046.32		0.660437	0.021191			0.68598	+		0.634894	+	+		-0.37303			-0.251989				0.0390024				0.31295			0.382906
	hisJ	BSU_29620				247.3	241.63		405.9	315.21		459.77	489.17		0.549188	0.059474			0.714862	+		0.383514				-0.89465	-		-0.928113	-	-		0.0894236				-0.179788			-0.544599
	Lysine/ threonine
	lysC	BSU_28470				660.12	1031.61		1895.87	1795.02		1286.85	1770.7		1.16058	0.008707	+		1.52206	+		0.799102	+	+		-0.963044	-		-0.318946				0.460476				0.559016			0.480156
	thrR	BSU_27910				744.29	706.98		1719.64	1437.04		1164.32	1290.19		1.11576	0.0031417	+		1.20817	+		1.02336	+	+		-0.645551	-		-0.719746	-	-		0.148096				0.562619			0.303613
	thrC	BSU_32250				2469.81	3764.08		4543.02	4988.48		4493.79	5159.98		0.642777	0.066102			0.879252	+		0.406303				-0.863533	-		-0.255635				0.199433				0.0157189			0.150668
	lysA	BSU_23380				1192.66	1392.26		2050.66	1694.71		1875.78	2128.69		0.532758	0.063133			0.781905	+		0.28361				-0.653308	-		-0.430062				0.182475				0.128598			-0.146452
	thrB	BSU_32240				3974.4	4887.85		5030.57	5635.97		4568.4	5317.58		0.272724	0.27547			0.339985			0.205464				-0.200952			0.097511				0.219081				0.139033			0.302975
	thrD	BSU_03790		Deleted								2097.36	2927.65																				0.481169
	Methionine/ S-adenosylmethionine
	metI	BSU_11870				573.18	939.32		2390.93	2104.7		1803.49	2696.06		1.61222	0.0028327	+		2.06051	+		1.16393	+	+		-1.65373	-		-0.941103	-	-		0.580061				0.40678			0.222823
	metE	BSU_13180				1657.77	2378.74		5353.65	5175.96		3881.25	5448.36		1.40645	0.0024708	+		1.69128	+		1.12163	+	+		-1.22728	-		-0.706324	-	-		0.489301				0.464001			0.415305
	mtnX	BSU_13600				1757.01	1775.87		3725.98	3307.85		2688.82	3241.04		0.990933	0.0042986			1.0845	+		0.897368	+	+		-0.613851	-		-0.598447	-	-		0.269484				0.470647			0.298921
	metC	BSU_11880				1138.16	1507.89		2434.5	2438.11		1919.05	2388.08		0.895077	0.011641			1.09692	+		0.693232	+	+		-0.753689	-		-0.347861				0.315459				0.343233			0.345371
	metK	BSU_30550				1030.12	1808.01		2220.21	2293.86		2035.25	2582.37		0.725629	0.07165			1.10788	+		0.343375				-0.982394	-		-0.170803				0.34349				0.12549			0.172571
	mtnB	BSU_13610				2657.91	2630.75		4152.53	3938.53		3352.79	3919.96		0.612941	0.02612			0.643698	+		0.582183				-0.33507			-0.349888				0.225477				0.308628			0.232295
	hom	BSU_32260				1423.81	1940.47		2603.46	2459.28		2800.57	3612.83		0.606252	0.053032			0.870674	+		0.34183				-0.975964	-		-0.529314				0.367409				-0.10529			-0.187484
	patB	BSU_31440				323.21	356.05		613.33	429.4		475.72	546.9		0.597217	0.06693			0.924192	+		0.270242				-0.557641			-0.418033				0.201164				0.366551			-0.14779
	mtnW	BSU_13590				1092.27	1124.76		1535.68	1511.83		1309.87	1502.29		0.459113	0.066035			0.491548			0.426679				-0.262094			-0.219806				0.19774				0.229454			0.206872
	mtnN	BSU_27270				1151.12	1058.75		1608.66	1398.47		1435.1	2190.46		0.442154	0.087792			0.482821			0.401487				-0.318113			-0.438789				0.610083	+	+		0.164708			-0.037302
	mtnE	BSU_13580				1215.28	1453.1		1846.09	1713.54		1583.46	2123.05		0.420515	0.10631			0.603184	+		0.237846				-0.381792			-0.123946				0.423058				0.221392			0.113899
	mtnD	BSU_13620				3847.59	3792.79		4808.99	4674.63		3924.46	4325.34		0.311686	0.1736			0.321779			0.301593				-0.0285391			-0.0492347				0.140319				0.29324			0.252358
	metA	BSU_21910				391.26	387.19		539.96	334.72		595.67	656.69		0.127319	0.6763			0.464725			-0.210087				-0.606386	-		-0.621472	-	-		0.140699				-0.141661			-0.831559	-
	mtnU	BSU_13570				1039.01	1002.57		1057.31	958.64		1031.43	1241.97		-0.0197265	fo			0.0251889			-0.0646419				0.0105636			-0.0409429				0.267984				0.0357525			-0.105585
	mtnK	BSU_13560				6811.95	7645.76		6206.76	6689.88		5549.62	6175.5		-0.163454	fo			-0.134227			-0.19268				0.295679			0.462271				0.154167				0.161451			0.269591
	mtnA	BSU_13550				8376.62	9038.85		7479.91	7817.52		6348.13	6949.81		-0.186388	0.39483			-0.163347			-0.209428				0.400037			0.509808				0.130642				0.236689			0.300379
	luxS	BSU_30670				3249.81	2910.77		2169.45	2497.3		2566.31	2587.76		-0.402029	0.11539			-0.583026			-0.221032				0.34066			0.181705				0.0120084				-0.242366			-0.0393263
	yoaD	BSU_18560				116.93	147.91		783.64	437.26		470.71	848.14		2.15416	0.0013865	+		2.74455	+		1.56377	+	+		-2.00919	-		-1.67012	-	-		0.849464	+	+		0.735353	+		-0.106347
	yitJ	BSU_11010				460.73	678.22		1457.66	1253.04		1093.46	1690.05		1.27363	0.0049538	+		1.66166	+		0.885607	+	+		-1.24691	-		-0.689075	-	-		0.628165	+	+		0.414754			0.196532
	yxjH	BSU_38950				823.6	1211.82		1929.06	1714.11		1739.24	2209.6		0.864083	0.022355			1.22788	+		0.500284				-1.07844	-		-0.521282				0.345328				0.149441			-0.0209973
	yxjG	BSU_38960				1476.09	1871.37		2987.14	2907.47		2902.4	3315.08		0.826327	0.013485			1.01698	+		0.635669	+	+		-0.975466	-		-0.633152	-	-		0.191797				0.0415185			0.00251794
	ybgG	BSU_02410				226.75	234.06		416.97	304.09		411.16	435.28		0.628231	0.048067			0.878841	+		0.37762				-0.858597	-		-0.812822	-	-		0.0822438				0.0202437			-0.435202
	Proline
	proJ	BSU_18470				770.05	425.72		1313.55	760.91		2105.16	3522.6		0.804134	0.10686			0.770447	+		0.837821	+	+		-1.45091	-		-2.30595	-	-		0.742711	+	+		-0.680459	-		-1.46813	-	-
	proB	BSU_13120				342.87	361.42		672.62	512.87		453.51	457.01		0.738523	0.023616			0.97213	+		0.504917				-0.403473			-0.327458				0.0110914				0.568657			0.177459
	proH	BSU_18480				897.75	469.05		1356.69	772.05		2356.4	3895.28		0.657329	0.18858			0.595705	+		0.718953	+	+		-1.3922	-		-2.32877	-	-		0.725143	+	+		-0.796493	-		-1.60982	-	-
	proA	BSU_13130				780.89	1092.73		1293.39	1221.21		1038.47	826.73		0.44417	0.13391			0.727966	+		0.160374				-0.411268			0.0734774				-0.328971				0.316698			0.233852
	proI	BSU_23800				201.65	211.12		283.5	229.44		384.21	517.58		0.305775	0.22338			0.491495			0.120054				-0.930042	-		-0.863832	-	-		0.429887				-0.438546			-0.743778	-
	proG	BSU_12910				491.09	360.04		391.3	335.13		599.45	552.11		-0.215574	0.42754			-0.327712			-0.103436				-0.287652			-0.735482	-			-0.118684				-0.615364	-		-0.838919	-	-
	Serine/ glycine/ alanine
	serC	BSU_10020				605.16	1152.2		1704.93	1570.51		1864.94	2373.8		0.970583	0.038648			1.49432	+		0.446842				-1.62374	-		-0.694738	-	-		0.348069				-0.129417			-0.247896
	glyA	BSU_36900				1848.71	2657.16		4129.46	3924.59		3680.71	4446.65		0.861046	0.01932			1.15943	+		0.562657				-0.993465	-		-0.470099				0.272735				0.165969			0.0925579
	serB	BSU_28940				695.63	666.3		1705.71	857.73		1511.8	1997.91		0.829166	0.07173			1.29398	+		0.364352				-1.11988	-		-1.18202	-	-		0.402224				0.174105			-0.817672	-
	serA	BSU_23070				3872.68	4566.95		4721.35	4563.47		4356.22	4938.69		0.142384	fo			0.285867			-0.00109975				-0.169745			0.0681542				0.181052				0.116123			0.0670544
	alaT	BSU_31400				1032.88	1100.06		1814.57	1318.44		1753.67	2078.19		0.537102	0.078758			0.812955	+		0.26125				-0.763705	-		-0.672795	-	-		0.24495				0.0492504			-0.411545
															Upregulated		15 / 20 (75%)					Upregulated		17 / 20 (85%)					Upregulated		0 / 20 (0%)		Upregulated		2 / 20 (10%)					Upregulated		3 / 20 (15%)
	Biosynthesis of purine nucleotides														Downregulated		0 / 20 (0%)					Downregulated		0 / 20 (0%)					Downregulated		16 / 20 (80%)		Downregulated		0 / 20 (0%)					Downregulated		0 / 20 (0%)
	guaB	BSU_00090				887.88	1894.94		2694.78	2511.07		2234.25	2810.99		1.00394	0.05034			1.60173	+		0.40615				-1.33135	-		-0.237638				0.331288				0.270377			0.168512
	purR	BSU_00470				1503.48	1367.16		1608.05	1486.25		1595.04	1482.47		0.108751	fo			0.0970066			0.120495				-0.0852869			-0.222411				-0.10559				0.0117197			-0.101916
	adk	BSU_01370				3213.32	3206.68		6626.24	6572.18		4867.26	5569.84		1.03971	0.0029731	+		1.04413	+		1.03529	+	+		-0.599045	-		-0.602029	-	-		0.194526				0.445081			0.433262
	purT	BSU_02230				440	438.93		1155.3	934.26		1050	1208.43		1.24126	0.0021561	+		1.39269	+		1.08983	+	+		-1.25481	-		-1.25833	-	-		0.202745				0.137878			-0.168493
	guaA	BSU_06360				1562.43	1846.95		3457.97	3052.33		3190.64	3986.21		0.93545	0.0072996			1.14613	+		0.724766	+	+		-1.03005	-		-0.788701	-	-		0.321172				0.11608			-0.0639349
	purE	BSU_06420				338.83	487.79		1454.74	905.17		942.13	1398.26		1.49703	0.0060233	+		2.10213	+		0.891929	+	+		-1.47536	-		-0.949666	-	-		0.569635				0.626763	+		-0.0577374
	purK	BSU_06430				272.44	361.69		1760.72	1138.53		926.55	1574.22		2.17325	0.00075614	+		2.69216	+		1.65435	+	+		-1.76593	-		-1.35712	-	-		0.764696	+	+		0.926225	+		0.297232
	purB	BSU_06440				678.59	1141.66		3262.88	2870.55		2137.63	2856.48		1.79786	0.0019755	+		2.26553	+		1.33019	+	+		-1.6554	-		-0.904879	-	-		0.418226				0.610134	+		0.425315
	purC	BSU_06450				826.22	1616.34		4189.54	3595.32		2381.52	3086.36		1.74779	0.0046556	+		2.34219	+		1.15339	+	+		-1.52728	-		-0.559152				0.374024				0.814909	+		0.594238	+	+
	purS	BSU_06460				859.83	1215		3262.37	2975.8		2017.85	2494.38		1.60806	0.0013041	+		1.9238	+		1.29232	+	+		-1.2307	-		-0.731863	-	-		0.305862				0.693101	+		0.560459
	purQ	BSU_06470				639.44	1000.7		2754.87	2370.77		1675.58	2124.8		1.67572	0.0019723	+		2.1071	+		1.24435	+	+		-1.38978	-		-0.743651	-	-		0.342666				0.717324	+		0.500695
	purL	BSU_06480				815.05	1387.02		3956.65	3698.45		2608.17	3066.61		1.84713	0.0017486	+		2.27932	+		1.41493	+	+		-1.67808	-		-0.911049	-	-		0.233607				0.601242	+		0.503883
	purF	BSU_06490				1661.94	2128.27		4915.17	4760.26		3283.78	3908.98		1.36287	0.0016451	+		1.56437	+		1.16136	+	+		-0.982489	-		-0.625676	-	-		0.251435				0.581884			0.535683
	purM	BSU_06500				665.22	869.47		3629.59	3242.27		2194.52	2698.86		2.17335	0.00021723	+		2.4479	+		1.8988	+	+		-1.722	-		-1.3357	-	-		0.298445				0.725901	+		0.563099
	purN	BSU_06510				595.5	814.71		3829.29	3368.92		2340.77	2794.36		2.36642	0.00018481	+		2.6849	+		2.04793	+	+		-1.97481	-		-1.52262	-	-		0.255535				0.710094	+		0.525303
	purH	BSU_06520				845.92	1187.61		4477.43	4224.86		2797.37	3460.95		2.11746	0.00032869	+		2.40408	+		1.83084	+	+		-1.72548	-		-1.23601	-	-		0.307097				0.6786	+		0.594832	+	+
	purD	BSU_06530				1162.59	1275.41		3766.21	3551.02		2323.78	2926.16		1.58652	0.00047912	+		1.69577	+		1.47727	+	+		-0.999131	-		-0.865512	-	-		0.332535				0.69664	+		0.61176	+	+
	ykkE	BSU_13110				667.59	589.99		693.64	621.63		802.58	963.59		0.0652952	fo			0.0552248			0.0753656				-0.265683			-0.443955				0.263774				-0.210458			-0.368589
	purA	BSU_40420				728.37	1106.7		2837.02	2321.24		2325.37	3555.73		1.51513	0.0029743	+		1.96163	+		1.06863	+	+		-1.67472	-		-1.0712	-	-		0.612685	+	+		0.286916			-0.00256459
	gmk	BSU_15680				853.1	658.1		1795.98	1246.74		1494.72	1900.09		0.997883	0.01567			1.07398	+		0.921782	+	+		-0.809088	-		-1.1835	-	-		0.346192				0.264896			-0.261715
															Upregulated		12 / 18 (67%)					Upregulated		12 / 18 (67%)					Upregulated		0 / 18 (0%)		Upregulated		2 / 18 (11%)					Upregulated		8 / 18 (44%)
	Biosynthesis of pyrimidine nucleotides														Downregulated		0 / 18 (0%)					Downregulated		0 / 18 (0%)					Downregulated		15 / 18 (83%)		Downregulated		0 / 18 (0%)					Downregulated		1 / 18 (6%)
	tmk	BSU_00280				610.35	451.54		655.87	807.89		601.18	692.69		0.471539	0.12356			0.103773			0.839305	+			0.0218398			-0.412943				0.204413				0.125613			0.426362
	pyrR	BSU_15470				540.64	569.52		1254.26	590.59		1116.25	1410.86		0.633253	0.16584			1.2141	+		0.0524104				-1.04592	-		-0.970842	-	-		0.337915				0.168176			-0.918431	-
	pyrB	BSU_15490				99.04	137.98		637.49	526.09		300.82	496.16		2.30858	0.00026707	+		2.68632	+		1.93085	+	+		-1.60282	-		-1.12444	-	-		0.721905	+	+		1.0835	+		0.806409	+	+
	pyrC	BSU_15500				181.28	311.97		1157.08	1167.6		552.18	910.65		2.28913	0.00066903	+		2.6742	+		1.90407	+	+		-1.60692	-		-0.823731	-	-		0.721758	+	+		1.06728	+		1.08034	+	+
	pyrAA	BSU_15510				184.19	452.46		1842.65	1930.88		941.14	1377.13		2.70796	0.0016364	+		3.32252	+		2.0934	+	+		-2.35321	-		-1.05662	-	-		0.549184				0.969301	+		1.03678	+	+
	pyrAB	BSU_15520				392.14	630.64		2374.23	2473.31		1273.19	1720.41		2.28479	0.0004725	+		2.59802	+		1.97155	+	+		-1.69901	-		-1.01356	-	-		0.434305				0.899012	+		0.957995	+	+
	pyrK	BSU_15530				380.42	520.2		2419.81	2392.11		1219.99	1675.19		2.43519	0.00014029	+		2.66923	+		2.20115	+	+		-1.6812	-		-1.22973	-	-		0.457455				0.988024	+		0.971414	+	+
	pyrD	BSU_15540				536.1	743.26		3100.64	3088.36		1780.33	2329.38		2.29345	0.00020198	+		2.53199	+		2.0549	+	+		-1.73157	-		-1.26021	-	-		0.387801				0.800421	+		0.794696	+	+
	pyrF	BSU_15550				666.64	913.88		3171.45	3084.71		1774.34	2323.43		2.00261	0.00037093	+		2.25016	+		1.75506	+	+		-1.4123	-		-0.957206	-	-		0.388974				0.83786	+		0.797852	+	+
	pyrE	BSU_15560				925.93	1185.8		2985.3	3055.71		1819.74	2174.91		1.52727	0.00096649	+		1.6889	+		1.36565	+	+		-0.974757	-		-0.617872	-	-		0.257223				0.714144	+		0.747775	+	+
	pyrH	BSU_16510				1276.73	1267.97		3071.03	2403.37		2558.75	3021.34		1.0944	0.0043268	+		1.26627	+		0.922538	+	+		-1.00299	-		-1.01292	-	-		0.239749				0.263283			-0.0903804
	thyA	BSU_17680				144.68	144.15		97.03	76.49		149.51	106.62		-0.745295	0.019834			-0.576363			-0.914228	-			-0.0473765			-0.0526711				-0.487764				-0.623739	-		-0.966899	-	-
	thyB	BSU_21820				240.8	255.04		779.82	526.46		628.13	904.75		1.37045	0.0033248	+		1.69531	+		1.0456	+	+		-1.38323	-		-1.30034	-	-		0.526456				0.312078			-0.254739
	cmk	BSU_22890				373.33	256.58		549.95	330.49		776.11	754		0.462023	0.2388			0.558849			0.365198				-1.05581	-		-1.59685	-	-		-0.0416966				-0.496961			-1.23165	-
	udk	BSU_27330				500.93	702.06		1564.08	1400.83		1065.44	1460.71		1.31962	0.003158	+		1.64263	+		0.996616	+	+		-1.08877	-		-0.601783	-	-		0.45522				0.553865			0.394833
	upp	BSU_36890				1104.78	1030.41		1611.97	1445.99		1626.1	1835.83		0.516952	0.051873			0.545066			0.488839				-0.557657			-0.658197	-			0.175016				-0.0125911			-0.169358
	tdk	BSU_37060				298.65	274.89		384.24	432.17		587.18	530.26		0.508148	0.057084			0.363552			0.652745	+			-0.975347	-		-1.09495	-	-		-0.147103				-0.611795	-		-0.442204
	pyrG	BSU_37150				409.03	596.78		1333.33	1180.88		970.34	1347.65		1.34467	0.0035918	+		1.70476	+		0.984591	+	+		-1.24628	-		-0.701291	-	-		0.473884				0.458472			0.2833
	*1 165 genes with low relative abundance (average expression signal) and 158 low variance genes based on IQR (Interquartile Range), which were filtered out in the process of Limma program in NetworkAnalyst tool, are shown as "fo".
	*2 Genes with log2 fold change ≥ 1 (upregulated, shown by "+") or ≤ 1 (downregulated, shown by "+") and a p < 0.05 were considered differentially expressed (DE).
	*3 When the fold change is ≥ log2(1.5) (0.585), judged as "up-ragulated" (shown by "+"), and when the fold change is ≤ log2(1.5) (0.585), judged as "down-regulated" (shown by "-").
	*4 When "+" is detected reproducibly in the two experiments, shown by "+", and when "-" is detected reproducibly in two experiments, shown by "-".

## Sheet: Table S4 (model for 13C-MFA)
	Table S4. Model for 13C-MFA.
	Metabolic model					Carbon transitions in amino acid synthesis
	ID	Reactions	NetFlux	Carbon transitions		Metabolite	Rxns	Carbon transitions
	r1	Subs_Glc --> G6P	0	ABCDEF --> ABCDEF		Ala85	PYR --> Ala85	ABC --> BC
	r2	G6P --> F6P	1	ABCDEF --> ABCDEF		Ala57	PYR --> Ala57	ABC --> ABC
	r3	F6P --> G6P	1	ABCDEF --> ABCDEF		Asx302	OAA --> Asx302	ABCD --> AB
	r4	F6P --> DHAP + G3P	2	ABCDEF --> CBA + DEF		Asx159	OAA --> Asx159	ABCD --> BCD
	r5	DHAP + G3P --> F6P	2	CBA + DEF --> ABCDEF		Asx85	OAA --> Asx85	ABCD --> BCD
	r6	DHAP --> G3P	3	ABC --> ABC		Asx57	OAA --> Asx57	ABCD --> ABCD
	r7	G3P --> DHAP	3	ABC --> ABC		Glx159	AKG --> Glx159	ABCDE --> BCDE
	r8	G3P --> PGP	4	ABC --> ABC		Glx85	AKG --> Glx85	ABCDE --> BCDE
	r9	PGP --> G3P	4	ABC --> ABC		Glx57	AKG --> Glx57	ABCDE --> ABCDE
	r10	PGP --> PEP	5	ABC --> ABC		Phe302	PEP + PEP + E4P --> Phe302	ABC + DEF + GHIJ --> AB
	r11	PEP --> PGP	5	ABC --> ABC		Phe159	PEP + PEP + E4P --> Phe159	ABC + DEF + GHIJ --> BCEFGHIJ
	r12	PEP --> PYR	0	ABC --> ABC		Phe85	PEP + PEP + E4P --> Phe85	ABC + DEF + GHIJ --> BCEFGHIJ
	r13	PYR --> AcCoA + CO2_in	0	ABC --> BC + A		Phe57	PEP + PEP + E4P --> Phe57	ABC + DEF + GHIJ --> ABCEFGHIJ
	r14	AcCoA + OAA --> CIT	0	AB + CDEF --> FEDBAC		Gly85	PGP --> Gly85	ABC --> B
	r15	CIT --> AKG + CO2_in	0	ABCDEF --> ABCDE + F		Gly57	PGP --> Gly57	ABC --> AB
	r16	AKG --> Sym_SUC + CO2_in	0	ABCDE --> BCDE + A		Ile159	OAA + PYR --> Ile159	ABCD + EFG --> BFCDG
	r17	Sym_SUC --> MAL	6	ABCD --> ABCD		Ile85	OAA + PYR --> Ile85	ABCD + EFG --> BFCDG
	r18	MAL --> Sym_SUC	6	ABCD --> ABCD		Leu159	AcCoA + PYR + PYR --> Leu159	AB + CDE + FGH --> BDGHE
	r19	MAL --> OAA	7	ABCD --> ABCD		Leu85	AcCoA + PYR + PYR --> Leu85	AB + CDE + FGH --> BDGHE
	r20	OAA --> MAL	7	ABCD --> ABCD		Ser302	PGP --> Ser302	ABC --> AB
	r21	PYR + CO2_in --> OAA	0	ABC + D --> ABCD		Ser159	PGP --> Ser159	ABC --> BC
	r22	MAL --> PYR + CO2_in	0	ABCD --> ABC + D		Ser85	PGP --> Ser85	ABC --> BC
	r23	OAA --> PEP + CO2_in	0	ABCD --> ABC + D		Ser57	PGP --> Ser57	ABC --> ABC
	r24	G6P --> Ru5P + CO2_in	0	ABCDEF --> BCDEF + A		Val302	PYR + PYR --> Val302	ABC + DEF --> AB
	r25	Ru5P --> X5P	8	ABCDE --> ABCDE		Val159	PYR + PYR --> Val159	ABC + DEF --> BCEF
	r26	X5P --> Ru5P	8	ABCDE --> ABCDE		Val85	PYR + PYR --> Val85	ABC + DEF --> BCEF
	r27	Ru5P --> R5P	9	ABCDE --> ABCDE		Val57	PYR + PYR --> Val57	ABC + DEF --> ABCEF
	r28	R5P --> Ru5P	9	ABCDE --> ABCDE		Thr85	OAA --> Thr85	ABCD --> BCD
	r29	R5P + X5P --> S7P + G3P	10	ABCDE + FGHIJ --> FGABCDE + HIJ		Thr57	OAA --> Thr57	ABCD --> ABCD
	r30	G3P + S7P --> X5P + R5P	10	HIJ + FGABCDE --> FGHIJ + ABCDE
	r31	G3P + S7P --> F6P + E4P	11	ABC + DEFGHIJ --> DEFABC + GHIJ
	r32	E4P + F6P --> S7P + G3P	11	GHIJ + DEFABC --> DEFGHIJ + ABC
	r33	E4P + X5P --> F6P + G3P	12	ABCD + EFGHI --> EFABCD + GHI
	r34	G3P + F6P --> X5P + E4P	12	GHI + EFABCD --> EFGHI + ABCD
	r35	PYR --> [Acetoin]	0
	r36	AcCoA --> [Acetate]	0
	r37	Sym_SUC --> [Succinate]	0
	r38	G6P --> [Biomass]	0
	r39	F6P --> [Biomass]	0
	r40	R5P --> [Biomass]	0
	r41	E4P --> [Biomass]	0
	r42	DHAP --> [Biomass]	0
	r43	PGP --> [Biomass]	0
	r44	PEP --> [Biomass]	0
	r45	PYR --> [Biomass]	0
	r46	AcCoA --> [Biomass]	0
	r47	OAA --> [Biomass]	0
	r48	AKG --> [Biomass]	0
	r49	Subs_CO2 --> CO2_in	13	A --> A
	r50	CO2_in --> [CO2_ex]	13

## Sheet: Table S5 (MIDs for 13C-MFA)
	Table S5. Measured and estimated MID of proteinogenic amino acids.
	Name	Fragment	MID	S1 A-024		S2 OA191
				Measured	Estiamted	Measured	Estiamted
	Ala	[M-85]+	M+0	0.578217	0.585525	0.585617	0.588714
			M+1	0.152474	0.148599	0.142765	0.139447
			M+2	0.26931	0.265877	0.271618	0.27184
		[M-57]+	M+0	0.550601	0.555847	0.558611	0.554956
			M+1	0.159567	0.159439	0.153354	0.159277
			M+2	0.0500437	0.0453446	0.0439363	0.0408691
			M+3	0.239788	0.239369	0.244098	0.244897
	Asx	[f302]+	M+0	0.605726	0.605276	0.620435	0.616097
			M+1	0.165837	0.167968	0.147659	0.153049
			M+2	0.228437	0.226756	0.231906	0.230855
		[M-159]+	M+0	0.432642	0.435643	0.448195	0.450654
			M+1	0.262533	0.262688	0.249925	0.246405
			M+2	0.219192	0.219027	0.218726	0.221023
			M+3	0.0856333	0.0826423	0.0831539	0.0819184
		[M-85]+	M+0	0.438955	0.435643	0.452932	0.450654
			M+1	0.265724	0.262688	0.252519	0.246405
			M+2	0.215816	0.219027	0.215965	0.221023
			M+3	0.0795055	0.0826423	0.0785837	0.0819184
		[M-57]+	M+0	0.394419	0.392373	0.41314	0.409064
			M+1	0.234159	0.234685	0.224737	0.226254
			M+2	0.164398	0.160037	0.150493	0.142664
			M+3	0.158912	0.163726	0.162878	0.172475
			M+4	0.0481121	0.0491791	0.0487524	0.0495426
	Glx	[M-159]+	M+0	0.304471	0.30188	0.319936	0.312499
			M+1	0.238752	0.236751	0.22376	0.217756
			M+2	0.293645	0.301226	0.299156	0.310822
			M+3	0.107118	0.10406	0.0990065	0.09775
			M+4	0.0560141	0.0560823	0.058142	0.0611724
		[M-85]+	M+0	0.302822	0.30188	0.319705	0.312499
			M+1	0.238528	0.236751	0.222395	0.217756
			M+2	0.296032	0.301226	0.301349	0.310822
			M+3	0.10672	0.10406	0.0975057	0.09775
			M+4	0.0558972	0.0560823	0.0590454	0.0611724
		[M-57]+	M+0	0.259429	0.25508	0.274707	0.265306
			M+1	0.21911	0.218546	0.210853	0.207904
			M+2	0.277348	0.283108	0.280589	0.286985
			M+3	0.151282	0.150779	0.143439	0.14603
			M+4	0.071603	0.0705148	0.069945	0.0715062
			M+5	0.0212287	0.0219727	0.0204667	0.0222687
	Phe	[f302]+	M+0	0.688246	0.670699	0.690625	0.669741
			M+1	0.066915	0.0809175	0.0627143	0.0803923
			M+2	0.244839	0.248384	0.246661	0.249866
		[M-159]+	M+0	0.22265	0.210603	0.224879	0.211643
			M+1	0.135834	0.138135	0.132733	0.132678
			M+2	0.222395	0.227135	0.224963	0.229615
			M+3	0.110969	0.101157	0.107856	0.101054
			M+4	0.13715	0.142108	0.137382	0.144223
			M+5	0.0664678	0.0647338	0.0646968	0.0636895
			M+6	0.071891	0.0792122	0.0734837	0.0801193
			M+7	0.020126	0.0213304	0.0196483	0.0208019
			M+8	0.0125177	0.0155849	0.0143569	0.0161777
		[M-85]+	M+0	0.224684	0.210603	0.225624	0.211643
			M+1	0.135257	0.138135	0.130735	0.132678
			M+2	0.222642	0.227135	0.226731	0.229615
			M+3	0.11093	0.101157	0.10767	0.101054
			M+4	0.135591	0.142108	0.136886	0.144223
			M+5	0.0663332	0.0647338	0.0646656	0.0636895
			M+6	0.0711467	0.0792122	0.0735646	0.0801193
			M+7	0.0200572	0.0213304	0.0193613	0.0208019
			M+8	0.0133586	0.0155849	0.014763	0.0161777
		[M-57]+	M+0	0.21859	0.199929	0.218789	0.199507
			M+1	0.138295	0.137742	0.136573	0.135074
			M+2	0.139258	0.143805	0.137638	0.14292
			M+3	0.16128	0.155632	0.161967	0.15841
			M+4	0.127822	0.131715	0.128029	0.13091
			M+5	0.0927491	0.0967411	0.0917807	0.0974349
			M+6	0.0591693	0.0608227	0.0587538	0.0612786
			M+7	0.0413953	0.045563	0.0416306	0.0461961
			M+8	0.00903282	0.0140197	0.0125704	0.0136962
			M+9	0.0124091	0.0140311	0.0122688	0.0145743
	Gly	[M-85]+	M+0	0.712537	0.710555	0.713381	0.712456
			M+1	0.287463	0.289445	0.286619	0.287544
		[M-57]+	M+0	0.678076	0.671318	0.678663	0.669741
			M+1	0.0702766	0.080094	0.0693331	0.0803923
			M+2	0.251647	0.248588	0.252004	0.249866
	Ile	[M-159]+	M+0	0.261303	0.25508	0.271553	0.265306
			M+1	0.217426	0.218546	0.209828	0.207904
			M+2	0.278036	0.283108	0.281317	0.286985
			M+3	0.150152	0.150779	0.144646	0.14603
			M+4	0.0711477	0.0705148	0.0704796	0.0715062
			M+5	0.0219354	0.0219727	0.0221765	0.0222687
		[M-85]+	M+0	0.261311	0.25508	0.272125	0.265306
			M+1	0.217699	0.218546	0.210641	0.207904
			M+2	0.277893	0.283108	0.280905	0.286985
			M+3	0.150474	0.150779	0.144284	0.14603
			M+4	0.0712225	0.0705148	0.0707931	0.0715062
			M+5	0.0214009	0.0219727	0.0212531	0.0222687
	Leu	[M-159]+	M+0	0.220346	0.208943	0.223824	0.209482
			M+1	0.231427	0.23995	0.229714	0.236341
			M+2	0.265442	0.271175	0.266781	0.27016
			M+3	0.178008	0.178381	0.176088	0.18013
			M+4	0.0768704	0.0739426	0.0754435	0.0746552
			M+5	0.0279074	0.0276081	0.0281495	0.0292322
		[M-85]+	M+0	0.235614	0.208943	0.233493	0.209482
			M+1	0.232771	0.23995	0.232727	0.236341
			M+2	0.258668	0.271175	0.262129	0.27016
			M+3	0.17321	0.178381	0.172465	0.18013
			M+4	0.0726878	0.0739426	0.0724403	0.0746552
			M+5	0.0270491	0.0276081	0.0267452	0.0292322
	Ser	[f302]+	M+0	0.677179	0.671318	0.678162	0.669741
			M+1	0.0673549	0.080094	0.067076	0.0803923
			M+2	0.255466	0.248588	0.254762	0.249866
		[M-159]+	M+0	0.578982	0.586187	0.581423	0.588714
			M+1	0.168342	0.147417	0.16814	0.139447
			M+2	0.252677	0.266396	0.250438	0.27184
		[M-85]+	M+0	0.575345	0.586187	0.575058	0.588714
			M+1	0.165462	0.147417	0.166518	0.139447
			M+2	0.259193	0.266396	0.258424	0.27184
		[M-57]+	M+0	0.553756	0.556683	0.554208	0.554956
			M+1	0.163012	0.15873	0.16395	0.159277
			M+2	0.0500526	0.0444547	0.0505451	0.0408691
			M+3	0.23318	0.240132	0.231297	0.244897
	Val	[f302]+	M+0	0.647666	0.670699	0.651525	0.669741
			M+1	0.0898473	0.0809175	0.0849771	0.0803923
			M+2	0.262487	0.248384	0.263498	0.249866
		[M-159]+	M+0	0.342803	0.342839	0.349279	0.346584
			M+1	0.174634	0.174016	0.166402	0.164188
			M+2	0.321461	0.333436	0.326907	0.339517
			M+3	0.0900774	0.0790177	0.0852192	0.0758142
			M+4	0.0710242	0.0706904	0.0721937	0.0738967
		[M-85]+	M+0	0.344371	0.342839	0.353137	0.346584
			M+1	0.174678	0.174016	0.167893	0.164188
			M+2	0.327186	0.333436	0.333655	0.339517
			M+3	0.0822601	0.0790177	0.0730259	0.0758142
			M+4	0.0715052	0.0706904	0.0722895	0.0738967
		[M-57]+	M+0	0.334619	0.325462	0.3426	0.326711
			M+1	0.176711	0.175954	0.170878	0.171156
			M+2	0.19228	0.19803	0.191183	0.19713
			M+3	0.185039	0.189286	0.186131	0.193171
			M+4	0.0486488	0.0476259	0.0449219	0.0452599
			M+5	0.062703	0.0636426	0.0642868	0.0665727
	Thr	[M-85]+	M+0	0.434377	0.435643	0.452001	0.450654
			M+1	0.265506	0.262688	0.249219	0.246405
			M+2	0.220797	0.219027	0.219663	0.221023
			M+3	0.0793211	0.0826423	0.0791169	0.0819184
		[M-57]+	M+0	0.391132	0.392373	0.411319	0.409064
			M+1	0.233316	0.234685	0.224533	0.226254
			M+2	0.165616	0.160037	0.150837	0.142664
			M+3	0.160755	0.163726	0.163643	0.172475
			M+4	0.0491817	0.0491791	0.0496683	0.0495426

## Sheet: Table S6 (13C-MFA results)
	Table S6. Best fitted flux and its 95% confidence interval.
	ID	Reactions	Relative flux values (%)								Absolute flux values (mmol g-1 DCW h-1)
			MGB874 (%)				MGB874+AbrB (%)				MGB874 (mmol/g/h)				MGB874+AbrB (mmol/g/h)
			Best*1	LB*2	UB*2		Best*1	LB*2	UB*2		Best*1	LB*2	UB*2		Best*1	LB*2	UB*2
	r1	Subs_Glc --> G6P	100	100	100		100	100	100		5.94959	5.94959	5.94959		6.72604	6.72604	6.72604
	r2	G6P --> F6P	44.2573	39.0173	50.4173		65.0026	56.5235	67.6235		2.63312	2.32137	2.99962		4.3721	3.80179	4.54838
	r3	F6P --> DHAP + G3P	74.2048	72.4582	76.2582		81.158	78.3316	82.0316		4.41488	4.31096	4.53705		5.45872	5.26861	5.51748
	r4	DHAP --> G3P	72.7149	70.9682	74.7682		79.6759	76.8495	80.5495		4.32623	4.22232	4.4484		5.35903	5.16893	5.41779
	r5	G3P --> PGP	161.44	159.694	163.494		168.461	165.634	169.334		9.60503	9.50112	9.7272		11.3307	11.1406	11.3895
	r6	PGP --> PEP	151.049	149.302	153.102		158.124	155.298	158.998		8.9868	8.88288	9.10896		10.6355	10.4454	10.6943
	r7	PEP --> PYR	155.293	143.842	163.622		152.692	149.866	158.538		9.23931	8.55799	9.73481		10.2701	10.08	10.6633
	r8	PYR --> AcCoA + CO2_in	95.2669	93.5202	97.3202		103.287	100.461	104.161		5.66798	5.56406	5.79015		6.94712	6.75702	7.00588
	r9	AcCoA + OAA --> CIT	34.0879	32.3412	36.1412		21.9802	19.1539	22.8539		2.02809	1.92417	2.15025		1.4784	1.2883	1.53716
	r10	CIT --> AKG + CO2_in	34.0879	32.3412	36.1412		21.9802	19.1539	22.8539		2.02809	1.92417	2.15025		1.4784	1.2883	1.53716
	r11	AKG --> Sym_SUC + CO2_in	25.8624	24.1157	27.9157		13.7981	10.9717	14.6717		1.5387	1.43478	1.66087		0.928066	0.737963	0.986826
	r12	Sym_SUC --> MAL	22.0366	20.2899	24.0899		10.6435	7.81716	11.5172		1.31109	1.20717	1.43325		0.715889	0.525785	0.774649
	r13	MAL --> OAA	22.0366	11.6899	24.0899		10.6435	3.91716	11.5172		1.31109	0.695504	1.43325		0.715889	0.26347	0.774649
	r14	PYR + CO2_in --> OAA	36.525	31.1	42.8		26.0279	26.04	31		2.17309	1.85032	2.54642		1.75064	1.75146	2.08507
	r15	MAL --> PYR + CO2_in	0	0	8.6		0	0	3.9		0	0	0.511664		0	0	0.262316
	r16	OAA --> PEP + CO2_in	9.70481	0	15.9798		0	0	4.97213		0.577396	0	0.95073		0	0	0.334427
	r17	G6P --> Ru5P + CO2_in	54.56	48.4	59.8		33.8209	31.2	42.3		3.24609	2.8796	3.55785		2.2748	2.09852	2.84511
	r18	Ru5P --> X5P	31.4068	27.3001	34.9001		17.6069	15.8597	23.2597		1.86858	1.62425	2.07641		1.18425	1.06673	1.56445
	r19	Ru5P --> R5P	23.1532	21.0999	24.8999		16.214	15.3403	19.0403		1.37752	1.25535	1.48144		1.09056	1.0318	1.28066
	r20	R5P + X5P --> S7P + G3P	16.8862	14.8328	18.6328		9.97996	9.10634	12.8063		1.00466	0.882492	1.10858		0.671256	0.612496	0.86136
	r21	G3P + S7P --> F6P + E4P	16.8862	14.8328	18.6328		9.97996	9.10634	12.8063		1.00466	0.882492	1.10858		0.671256	0.612496	0.86136
	r22	E4P + X5P --> F6P + G3P	14.5207	12.4673	16.2673		7.62693	6.75331	10.4533		0.863919	0.741754	0.967839		0.51299	0.45423	0.703094
	r23	PYR --> [Acetoin]	0	0	0		0	0	0		0	0	0		0	0	0
	r24	AcCoA --> [Acetate]	44.8048	44.8048	44.8048		65.0189	65.0189	65.0189		2.6657	2.6657	2.6657		4.3732	4.3732	4.3732
	r25	Sym_SUC --> [Succinate]	3.82576	3.82576	3.82576		3.15457	3.15457	3.15457		0.227617	0.227617	0.227617		0.212178	0.212178	0.212178
	r26	G6P --> [Biomass]	1.18275	1.18275	1.18275		1.17652	1.17652	1.17652		0.0703687	0.0703687	0.0703687		0.0791329	0.0791329	0.0791329
	r27	F6P --> [Biomass]	1.45924	1.45924	1.45924		1.45155	1.45155	1.45155		0.0868185	0.0868185	0.0868185		0.0976315	0.0976315	0.0976315
	r28	R5P --> [Biomass]	6.26703	6.26703	6.26703		6.23401	6.23401	6.23401		0.372863	0.372863	0.372863		0.419302	0.419302	0.419302
	r29	E4P --> [Biomass]	2.3655	2.3655	2.3655		2.35303	2.35303	2.35303		0.140737	0.140737	0.140737		0.158266	0.158266	0.158266
	r30	DHAP --> [Biomass]	1.48996	1.48996	1.48996		1.4821	1.4821	1.4821		0.0886462	0.0886462	0.0886462		0.0996869	0.0996869	0.0996869
	r31	PGP --> [Biomass]	10.3913	10.3913	10.3913		10.3365	10.3365	10.3365		0.618239	0.618239	0.618239		0.695239	0.695239	0.695239
	r32	PEP --> [Biomass]	5.46061	5.46061	5.46061		5.43184	5.43184	5.43184		0.324884	0.324884	0.324884		0.365347	0.365347	0.365347
	r33	PYR --> [Biomass]	23.5014	23.5014	23.5014		23.3775	23.3775	23.3775		1.39823	1.39823	1.39823		1.57238	1.57238	1.57238
	r34	AcCoA --> [Biomass]	16.3742	16.3742	16.3742		16.2879	16.2879	16.2879		0.974195	0.974195	0.974195		1.09553	1.09553	1.09553
	r35	OAA --> [Biomass]	14.769	14.769	14.769		14.6912	14.6912	14.6912		0.878694	0.878694	0.878694		0.988134	0.988134	0.988134
	r36	AKG --> [Biomass]	8.22548	8.22548	8.22548		8.18213	8.18213	8.18213		0.489382	0.489382	0.489382		0.550333	0.550333	0.550333
	r37	CO2_in -->	182.957	182.957	182.957		146.858	146.858	146.858		10.8852	10.8852	10.8852		9.87775	9.87775	9.87775
	*1 Best denotes best fitted flux.
	*2 LB and UB denote lower and upper bounds of the confidence interval of estimated flux.
